# Supplementary material for: Burden of disease among older adults in Europe—trends in mortality and disability, 1990–2019
Source: Eur J Public Health. 2022 Nov 24;33(1):121–6. doi: 10.1093/eurpub/ckac160 (PMC9897992; doi:10.1093/eurpub/ckac160)
Supplement: ckac160_Supplementary_Data [file ckac160_supplementary_data.xlsx]

## Sheet: 1. M DALY, YLD, YLL 1990-2019
Supplementary file
MALES Western Europe											MALES Western Europe											MALES Western Europe
1990											1990											1990
Cause	Age	Crude DALY number	DALY rate	Total population in age-category	Proportion of population	2013 European Standard population	Proportion of 2013 European Standard Population	Age adjusted DALY rate			Cause	Age	Crude YLD number	YLD rate	Total population in age-category	Proportion of population	2013 European Standard population	Proportion of 2013 European Standard Population	Age adjusted YLD rate			Cause	Age	Crude YLL number	YLL rate	Total population in age-category	Proportion of population	2013 European Standard population	Proportion of 2013 European Standard Population	Age adjusted YLL rate
Total all-causes	65 to 74	1.22053e+07	93109.8	1.31085e+07	0.604372	10500	0.538462	50136.1			Total all-causes	65 to 74	2.76576e+06	21098.9	1.31085e+07	0.604372	0	0	0			Total all-causes	65 to 74	9.43956e+06	72010.9	1.31085e+07	0.604372	0	0	0
	75 to 84	1.02068e+07	142146	7.18046e+06	0.331057	6500	0.333333	47382.2				75 to 84	1.91921e+06	26728.3	7.18046e+06	0.331057	0	0	0				75 to 84	8.28756e+06	115418	7.18046e+06	0.331057	0	0	0
	85 to 94	2.60137e+06	192746	1.34963e+06	0.0622253	2300	0.117949	22734.2				85 to 94	422721	31321.2	1.34963e+06	0.0622253	0	0	0				85 to 94	2.17865e+06	161425	1.34963e+06	0.0622253	0	0	0
	95 plus	120892	237667	50866.3	0.0023452	200	0.0102564	2437.61				95 plus	18027.3	35440.5	50866.3	0.0023452	200	1	35440.5				95 plus	102865	202227	50866.3	0.0023452	200	1	202227
	Total	2.51344e+07	115883	2.16895e+07		19500		122690				Total	5.12572e+06	114589	2.16895e+07		200		35440.5				Total	2.00086e+07	551081	2.16895e+07		200		202227
1991											1991											1991
Total all-causes	65 to 74	1.24438e+07	91932.5	1.35358e+07	0.612522	10500	0.538	49459.7			Total all-causes	65 to 74	2.86026e+06	21131	1.35358e+07	0.612522	10500	0.538	11368.5			Total all-causes	65 to 74	9.58358e+06	70801.5	1.35358e+07	0.612522	10500	0.538	38091.2
	75 to 84	9.99046e+06	140778	7.09661e+06	0.321135	6500	0.333	46879.1				75 to 84	1.89946e+06	26765.8	7.09661e+06	0.321135	6500	0.333	8913.01				75 to 84	8.091e+06	114012	7.09661e+06	0.321135	6500	0.333	37966.1
	85 to 94	2.67945e+06	189640	1.41292e+06	0.0639372	2300	0.118	22377.5				85 to 94	441983	31281.5	1.41292e+06	0.0639372	2300	0.118	3691.22				85 to 94	2.23747e+06	158358	1.41292e+06	0.0639372	2300	0.118	18686.3
	95 plus	127737	240253	53167.9	0.00240595	200	0.01	2402.53				95 plus	18824.1	35405	53167.9	0.00240595	200	0.01	354.05				95 plus	108913	204848	53167.9	0.00240595	200	0.01	2048.48
	Total	2.52415e+07	114222	2.20985e+07		19500		121119				Total	5.22053e+06	114583	2.20985e+07		19500		24326.8				Total	2.0021e+07	548019	2.20985e+07		19500		96792
1992											1992											1992
Total all-causes	65 to 74	1.27435e+07	90761.8	1.40406e+07	0.623183	10500	0.538	48829.8			Total all-causes	65 to 74	2.97184e+06	21166.1	1.40406e+07	0.623183	10500	0.538	11387.4			Total all-causes	65 to 74	9.77163e+06	69595.7	1.40406e+07	0.623183	10500	0.538	37442.5
	75 to 84	9.64781e+06	138754	6.95316e+06	0.308612	6500	0.333	46205.2				75 to 84	1.8637e+06	26803.6	6.95316e+06	0.308612	6500	0.333	8925.6				75 to 84	7.78411e+06	111951	6.95316e+06	0.308612	6500	0.333	37279.6
	85 to 94	2.76051e+06	186350	1.48136e+06	0.0657492	2300	0.118	21989.4				85 to 94	462929	31250.4	1.48136e+06	0.0657492	2300	0.118	3687.54				85 to 94	2.29758e+06	155100	1.48136e+06	0.0657492	2300	0.118	18301.8
	95 plus	131841	238298	55326.1	0.00245562	200	0.01	2382.98				95 plus	19578.1	35386.8	55326.1	0.00245562	200	0.01	353.868				95 plus	112263	202911	55326.1	0.00245562	200	0.01	2029.11
	Total	2.52836e+07	112220	2.25304e+07		19500		119407				Total	5.31805e+06	114607	2.25304e+07		19500		24354.4				Total	1.99656e+07	539557	2.25304e+07		19500		95053
1993											1993											1993
Total all-causes	65 to 74	1.31899e+07	90445.2	1.45833e+07	0.634375	10500	0.538	48659.5			Total all-causes	65 to 74	3.09225e+06	21204	1.45833e+07	0.634375	10500	0.538	11407.7			Total all-causes	65 to 74	1.00977e+07	69241.2	1.45833e+07	0.634375	10500	0.538	37251.8
	75 to 84	9.353e+06	137579	6.79829e+06	0.295726	6500	0.333	45813.7				75 to 84	1.82514e+06	26847	6.79829e+06	0.295726	6500	0.333	8940.05				75 to 84	7.52786e+06	110732	6.79829e+06	0.295726	6500	0.333	36873.6
	85 to 94	2.87777e+06	185737	1.54938e+06	0.067398	2300	0.118	21916.9				85 to 94	484099	31244.6	1.54938e+06	0.067398	2300	0.118	3686.87				85 to 94	2.39367e+06	154492	1.54938e+06	0.067398	2300	0.118	18230.1
	95 plus	136561	237484	57503.1	0.00250138	200	0.01	2374.84				95 plus	20338.3	35369	57503.1	0.00250138	200	0.01	353.69				95 plus	116222	202115	57503.1	0.00250138	200	0.01	2021.15
	Total	2.55573e+07	111174	2.29885e+07		19500		118765				Total	5.42182e+06	114665	2.29885e+07		19500		24388.3				Total	2.01354e+07	536580	2.29885e+07		19500		94376.6
1994											1994											1994
Total all-causes	65 to 74	1.34584e+07	89417	1.50512e+07	0.641709	10500	0.538	48106.4			Total all-causes	65 to 74	3.19461e+06	21224.9	1.50512e+07	0.641708	10500	0.538	11419			Total all-causes	65 to 74	1.02637e+07	68192.1	1.50512e+07	0.641708	10500	0.538	36687.3
	75 to 84	9.06413e+06	134866	6.72084e+06	0.286543	6500	0.333	44910.4				75 to 84	1.80504e+06	26857.3	6.72084e+06	0.286543	6500	0.333	8943.5				75 to 84	7.25909e+06	108009	6.72084e+06	0.286543	6500	0.333	35966.9
	85 to 94	2.96892e+06	182974	1.62259e+06	0.0691793	2300	0.118	21590.9				85 to 94	507027	31248	1.62259e+06	0.0691793	2300	0.118	3687.26				85 to 94	2.46189e+06	151726	1.62259e+06	0.0691793	2300	0.118	17903.6
	95 plus	140142	232555	60262.2	0.00256928	200	0.01	2325.55				95 plus	21302.8	35350.2	60262.2	0.00256928	200	0.01	353.502				95 plus	118840	197204	60262.2	0.00256928	200	0.01	1972.04
	Total	2.56315e+07	109280	2.34549e+07		19500		116933				Total	5.52798e+06	114680	2.34549e+07		19500		24403.3				Total	2.01036e+07	525131	2.34549e+07		19500		92529.9
1995											1995											1995
Total all-causes	65 to 74	1.35967e+07	88426.2	1.53763e+07	0.642347	10500	0.538	47573.3			Total all-causes	65 to 74	3.26169e+06	21212.4	1.53763e+07	0.642347	10500	0.538	11412.3			Total all-causes	65 to 74	1.0335e+07	67213.7	1.53763e+07	0.642347	10500	0.538	36161
	75 to 84	9.10318e+06	133824	6.80235e+06	0.284169	6500	0.333	44563.4				75 to 84	1.82477e+06	26825.6	6.80235e+06	0.284169	6500	0.333	8932.92				75 to 84	7.27841e+06	106998	6.80235e+06	0.284169	6500	0.333	35630.5
	85 to 94	3.0888e+06	182217	1.69513e+06	0.0708142	2300	0.118	21501.6				85 to 94	529986	31265.3	1.69513e+06	0.0708142	2300	0.118	3689.3				85 to 94	2.55882e+06	150951	1.69513e+06	0.0708142	2300	0.118	17812.3
	95 plus	146602	229446	63893.8	0.00266918	200	0.01	2294.46				95 plus	22596.5	35365.7	63893.8	0.00266918	200	0.01	353.657				95 plus	124006	194081	63893.8	0.00266918	200	0.01	1940.81
	Total	2.59353e+07	108345	2.39377e+07		19500		115933				Total	5.63904e+06	114669	2.39377e+07		19500		24388.2				Total	2.02962e+07	519244	2.39377e+07		19500		91544.5
1996											1996											1996
Total all-causes	65 to 74	1.35306e+07	86792.3	1.55897e+07	0.638409	10500	0.538	46694.2			Total all-causes	65 to 74	3.30657e+06	21210	1.55897e+07	0.638409	10500	0.538	11411			Total all-causes	65 to 74	1.02241e+07	65582.2	1.55897e+07	0.638409	10500	0.538	35283.3
	75 to 84	9.21691e+06	131775	6.99442e+06	0.286427	6500	0.333	43881.1				75 to 84	1.87193e+06	26763.2	6.99442e+06	0.286427	6500	0.333	8912.13				75 to 84	7.34498e+06	105012	6.99442e+06	0.286427	6500	0.333	34969
	85 to 94	3.19525e+06	180861	1.76669e+06	0.0723473	2300	0.118	21341.6				85 to 94	552755	31287.6	1.76669e+06	0.0723473	2300	0.118	3691.94				85 to 94	2.64249e+06	149573	1.76669e+06	0.0723473	2300	0.118	17649.6
	95 plus	155562	226197	68773	0.00281631	200	0.01	2261.97				95 plus	24331.3	35379.1	68773	0.00281631	200	0.01	353.791				95 plus	131231	190818	68773	0.00281631	200	0.01	1908.18
	Total	2.60984e+07	106875	2.44196e+07		19500		114179				Total	5.75559e+06	114640	2.44196e+07		19500		24368.9				Total	2.03428e+07	510985	2.44196e+07		19500		89810
1997											1997											1997
Total all-causes	65 to 74	1.33366e+07	84725.7	1.57409e+07	0.633	10500	0.538	45582.4			Total all-causes	65 to 74	3.33784e+06	21204.9	1.57409e+07	0.633	10500	0.538	11408.2			Total all-causes	65 to 74	9.99874e+06	63520.8	1.57409e+07	0.633	10500	0.538	34174.2
	75 to 84	9.28187e+06	128696	7.21225e+06	0.290032	6500	0.333	42855.8				75 to 84	1.92439e+06	26682.2	7.21225e+06	0.290032	6500	0.333	8885.18				75 to 84	7.35748e+06	102014	7.21225e+06	0.290032	6500	0.333	33970.6
	85 to 94	3.28142e+06	178390	1.83946e+06	0.0739717	2300	0.118	21050				85 to 94	575871	31306.5	1.83946e+06	0.0739717	2300	0.118	3694.17				85 to 94	2.70555e+06	147084	1.83946e+06	0.0739717	2300	0.118	17355.9
	95 plus	166376	223279	74514.6	0.00299651	200	0.01	2232.79				95 plus	26373.3	35393.5	74514.6	0.00299651	200	0.01	353.935				95 plus	140002	187886	74514.6	0.00299651	200	0.01	1878.86
	Total	2.60662e+07	104822	2.48671e+07		19500		111721				Total	5.86447e+06	114587	2.48671e+07		19500		24341.5				Total	2.02018e+07	500504	2.48671e+07		19500		87379.5
1998											1998											1998
Total all-causes	65 to 74	1.32581e+07	83453.5	1.58869e+07	0.627826	10500	0.538	44898			Total all-causes	65 to 74	3.36974e+06	21210.9	1.58869e+07	0.627826	10500	0.538	11411.4			Total all-causes	65 to 74	9.8884e+06	62242.6	1.58869e+07	0.627826	10500	0.538	33486.5
	75 to 84	9.41164e+06	126773	7.42399e+06	0.293386	6500	0.333	42215.5				75 to 84	1.97575e+06	26613.1	7.42399e+06	0.293386	6500	0.333	8862.15				75 to 84	7.43588e+06	100160	7.42399e+06	0.293386	6500	0.333	33353.3
	85 to 94	3.39955e+06	177740	1.91265e+06	0.075585	2300	0.118	20973.4				85 to 94	599225	31329.7	1.91265e+06	0.075585	2300	0.118	3696.9				85 to 94	2.80032e+06	146411	1.91265e+06	0.075585	2300	0.118	17276.5
	95 plus	177137	218511	81065.3	0.00320359	200	0.01	2185.11				95 plus	28700.1	35403.6	81065.3	0.00320359	200	0.01	354.036				95 plus	148437	183107	81065.3	0.00320359	200	0.01	1831.07
	Total	2.62465e+07	103722	2.53046e+07		19500		110272				Total	5.97342e+06	114557	2.53046e+07		19500		24324.5				Total	2.0273e+07	491921	2.53046e+07		19500		85947.4
1999											1999											1999
Total all-causes	65 to 74	1.31916e+07	81928.7	1.61013e+07	0.623687	10500	0.538	44077.6			Total all-causes	65 to 74	3.4141e+06	21203.8	1.61013e+07	0.623687	10500	0.538	11407.6			Total all-causes	65 to 74	9.77752e+06	60724.9	1.61013e+07	0.623687	10500	0.538	32670
	75 to 84	9.52712e+06	124466	7.6544e+06	0.296494	6500	0.333	41447.1				75 to 84	2.03316e+06	26562	7.6544e+06	0.296494	6500	0.333	8845.15				75 to 84	7.49396e+06	97903.9	7.6544e+06	0.296494	6500	0.333	32602
	85 to 94	3.49132e+06	177019	1.97228e+06	0.0763965	2300	0.118	20888.3				85 to 94	618375	31353.3	1.97228e+06	0.0763965	2300	0.118	3699.69				85 to 94	2.87295e+06	145666	1.97228e+06	0.0763965	2300	0.118	17188.6
	95 plus	189987	215030	88353.7	0.00342239	200	0.01	2150.3				95 plus	31293.4	35418.4	88353.7	0.00342239	200	0.01	354.184				95 plus	158694	179612	88353.7	0.00342239	200	0.01	1796.12
	Total	2.64e+07	102261	2.58164e+07		19500		108563				Total	6.09693e+06	114537	2.58164e+07		19500		24306.7				Total	2.03031e+07	483907	2.58164e+07		19500		84256.7
2000											2000											2000
Total all-causes	65 to 74	1.29791e+07	79566.1	1.63124e+07	0.61891	10500	0.538	42806.6			Total all-causes	65 to 74	3.45357e+06	21171.4	1.63124e+07	0.61891	10500	0.538	11390.2			Total all-causes	65 to 74	9.52557e+06	58394.7	1.63124e+07	0.61891	10500	0.538	31416.3
	75 to 84	9.59119e+06	120636	7.9505e+06	0.30165	6500	0.333	40171.9				75 to 84	2.10894e+06	26525.9	7.9505e+06	0.30165	6500	0.333	8833.13				75 to 84	7.48225e+06	94110.4	7.9505e+06	0.30165	6500	0.333	31338.8
	85 to 94	3.48909e+06	174660	1.99764e+06	0.0757926	2300	0.118	20609.9				85 to 94	626824	31378.2	1.99764e+06	0.0757926	2300	0.118	3702.63				85 to 94	2.86226e+06	143282	1.99764e+06	0.0757926	2300	0.118	16907.3
	95 plus	203601	211783	96136.7	0.00364753	200	0.01	2117.83				95 plus	34062.2	35431	96136.7	0.00364753	200	0.01	354.31				95 plus	169539	176352	96136.7	0.00364753	200	0.01	1763.52
	Total	2.6263e+07	99644.7	2.63567e+07		19500		105706				Total	6.2234e+06	114507	2.63567e+07		19500		24280.3				Total	2.00396e+07	472139	2.63567e+07		19500		81425.9
2001											2001											2001
Total all-causes	65 to 74	1.28242e+07	77515.6	1.6544e+07	0.61454	10500	0.538	41703.4			Total all-causes	65 to 74	3.50094e+06	21161.4	1.6544e+07	0.61454	10500	0.538	11384.8			Total all-causes	65 to 74	9.32327e+06	56354.3	1.6544e+07	0.61454	10500	0.538	30318.6
	75 to 84	9.77215e+06	117971	8.28349e+06	0.307696	6500	0.333	39284.5				75 to 84	2.19968e+06	26555.1	8.28349e+06	0.307696	6500	0.333	8842.83				75 to 84	7.57246e+06	91416.4	8.28349e+06	0.307696	6500	0.333	30441.7
	85 to 94	3.44058e+06	172966	1.98917e+06	0.0738893	2300	0.118	20409.9				85 to 94	625696	31455.1	1.98917e+06	0.0738893	2300	0.118	3711.7				85 to 94	2.81489e+06	141510	1.98917e+06	0.0738893	2300	0.118	16698.2
	95 plus	219480	210432	104300	0.00387429	200	0.01	2104.32				95 plus	36984.6	35459.9	104300	0.00387429	200	0.01	354.599				95 plus	182496	174972	104300	0.00387429	200	0.01	1749.72
	Total	2.62564e+07	97531.4	2.6921e+07		19500		103502				Total	6.36331e+06	114631	2.6921e+07		19500		24293.9				Total	1.98931e+07	464253	2.6921e+07		19500		79208.2
2002											2002											2002
Total all-causes	65 to 74	1.2751e+07	76071.2	1.6762e+07	0.609766	10500	0.538	40926.3			Total all-causes	65 to 74	3.5465e+06	21158	1.6762e+07	0.609766	10500	0.538	11383			Total all-causes	65 to 74	9.20452e+06	54913.2	1.6762e+07	0.609766	10500	0.538	29543.3
	75 to 84	1.01268e+07	117000	8.65535e+06	0.314864	6500	0.333	38961.2				75 to 84	2.30453e+06	26625.5	8.65535e+06	0.314864	6500	0.333	8866.28				75 to 84	7.82227e+06	90375	8.65535e+06	0.314864	6500	0.333	30094.9
	85 to 94	3.38374e+06	172682	1.95952e+06	0.0712834	2300	0.118	20376.5				85 to 94	618550	31566.4	1.95952e+06	0.0712834	2300	0.118	3724.83				85 to 94	2.76519e+06	141116	1.95952e+06	0.0712834	2300	0.118	16651.7
	95 plus	238065	211896	112350	0.00408706	200	0.01	2118.96				95 plus	39920.9	35532.7	112350	0.00408706	200	0.01	355.327				95 plus	198144	176363	112350	0.00408706	200	0.01	1763.63
	Total	2.64996e+07	96400.2	2.74892e+07		19500		102383				Total	6.50949e+06	114883	2.74892e+07		19500		24329.4				Total	1.99901e+07	462767	2.74892e+07		19500		78053.5
2003											2003											2003
Total all-causes	65 to 74	1.26804e+07	74622.8	1.69926e+07	0.605204	10500	0.538	40147.1			Total all-causes	65 to 74	3.59809e+06	21174.4	1.69926e+07	0.605204	10500	0.538	11391.8			Total all-causes	65 to 74	9.0823e+06	53448.4	1.69926e+07	0.605204	10500	0.538	28755.2
	75 to 84	1.05176e+07	116370	9.03807e+06	0.321897	6500	0.333	38751.2				75 to 84	2.41499e+06	26720.2	9.03807e+06	0.321897	6500	0.333	8897.83				75 to 84	8.1026e+06	89649.7	9.03807e+06	0.321897	6500	0.333	29853.3
	85 to 94	3.29151e+06	170767	1.92749e+06	0.0686488	2300	0.118	20150.5				85 to 94	610561	31676.5	1.92749e+06	0.0686488	2300	0.118	3737.83				85 to 94	2.68095e+06	139091	1.92749e+06	0.0686488	2300	0.118	16412.7
	95 plus	256296	214761	119340	0.00425037	200	0.01	2147.61				95 plus	42486.6	35601.3	119340	0.00425037	200	0.01	356.013				95 plus	213810	179160	119340	0.00425037	200	0.01	1791.6
	Total	2.67458e+07	95256.9	2.80775e+07		19500		101196				Total	6.66613e+06	115172	2.80775e+07		19500		24383.5				Total	2.00797e+07	461349	2.80775e+07		19500		76812.9
2004											2004											2004
Total all-causes	65 to 74	1.24537e+07	72138.9	1.72635e+07	0.601092	10500	0.538	38810.7			Total all-causes	65 to 74	3.6527e+06	21158.4	1.72635e+07	0.601092	10500	0.538	11383.2			Total all-causes	65 to 74	8.80103e+06	50980.5	1.72635e+07	0.601092	10500	0.538	27427.5
	75 to 84	1.06514e+07	113419	9.39119e+06	0.326988	6500	0.333	37768.7				75 to 84	2.51287e+06	26757.7	9.39119e+06	0.326988	6500	0.333	8910.31				75 to 84	8.13858e+06	86661.8	9.39119e+06	0.326988	6500	0.333	28858.4
	85 to 94	3.1849e+06	164244	1.93913e+06	0.0675177	2300	0.118	19380.8				85 to 94	615002	31715.4	1.93913e+06	0.0675177	2300	0.118	3742.41				85 to 94	2.5699e+06	132528	1.93913e+06	0.0675177	2300	0.118	15638.4
	95 plus	268586	212419	126441	0.0044025	200	0.01	2124.19				95 plus	45111.6	35677.9	126441	0.0044025	200	0.01	356.779				95 plus	223474	176742	126441	0.0044025	200	0.01	1767.42
	Total	2.65586e+07	92473.4	2.87203e+07		19500		98084.4				Total	6.82567e+06	115309	2.87203e+07		19500		24392.7				Total	1.9733e+07	446912	2.87203e+07		19500		73691.6
2005											2005											2005
Total all-causes	65 to 74	1.23308e+07	70389	1.75181e+07	0.596534	10500	0.538	37869.3			Total all-causes	65 to 74	3.70394e+06	21143.5	1.75181e+07	0.596534	10500	0.538	11375.2			Total all-causes	65 to 74	8.62685e+06	49245.5	1.75181e+07	0.596534	10500	0.538	26494.1
	75 to 84	1.0786e+07	111269	9.69359e+06	0.330091	6500	0.333	37052.6				75 to 84	2.59444e+06	26764.5	9.69359e+06	0.330091	6500	0.333	8912.57				75 to 84	8.19152e+06	84504.5	9.69359e+06	0.330091	6500	0.333	28140
	85 to 94	3.27524e+06	162028	2.02141e+06	0.0688339	2300	0.118	19119.2				85 to 94	640958	31708.5	2.02141e+06	0.0688339	2300	0.118	3741.6				85 to 94	2.63428e+06	130319	2.02141e+06	0.0688339	2300	0.118	15377.6
	95 plus	283138	212282	133378	0.00454185	200	0.01	2122.82				95 plus	47662.2	35734.7	133378	0.00454185	200	0.01	357.347				95 plus	235475	176547	133378	0.00454185	200	0.01	1765.47
	Total	2.66751e+07	90835.4	2.93664e+07		19500		96163.9				Total	6.987e+06	115351	2.93664e+07		19500		24386.7				Total	1.96881e+07	440616	2.93664e+07		19500		71777.2
2006											2006											2006
Total all-causes	65 to 74	1.21848e+07	68503.1	1.77872e+07	0.592075	10500	0.538	36854.7			Total all-causes	65 to 74	3.75189e+06	21093.2	1.77872e+07	0.592075	10500	0.538	11348.1			Total all-causes	65 to 74	8.43291e+06	47409.9	1.77872e+07	0.592075	10500	0.538	25506.5
	75 to 84	1.07883e+07	108417	9.95077e+06	0.331226	6500	0.333	36102.7				75 to 84	2.65667e+06	26698.1	9.95077e+06	0.331226	6500	0.333	8890.48				75 to 84	8.13162e+06	81718.5	9.95077e+06	0.331226	6500	0.333	27212.3
	85 to 94	3.44832e+06	159408	2.16321e+06	0.0720057	2300	0.118	18810.1				85 to 94	684131	31625.8	2.16321e+06	0.0720057	2300	0.118	3731.84				85 to 94	2.76419e+06	127782	2.16321e+06	0.0720057	2300	0.118	15078.3
	95 plus	295166	209345	140995	0.00469323	200	0.01	2093.45				95 plus	50371	35725.4	140995	0.00469323	200	0.01	357.254				95 plus	244795	173620	140995	0.00469323	200	0.01	1736.2
	Total	2.67166e+07	88930.2	3.00422e+07		19500		93861				Total	7.14306e+06	115142	3.00422e+07		19500		24327.7				Total	1.95735e+07	430530	3.00422e+07		19500		69533.3
2007											2007											2007
Total all-causes	65 to 74	1.20439e+07	67287.5	1.78991e+07	0.586252	10500	0.538	36200.7			Total all-causes	65 to 74	3.76643e+06	21042.6	1.78991e+07	0.586252	10500	0.538	11320.9			Total all-causes	65 to 74	8.27744e+06	46244.9	1.78991e+07	0.586252	10500	0.538	24879.8
	75 to 84	1.08311e+07	106521	1.0168e+07	0.333034	6500	0.333	35471.6				75 to 84	2.70553e+06	26608.3	1.0168e+07	0.333034	6500	0.333	8860.57				75 to 84	8.12557e+06	79913.1	1.0168e+07	0.333034	6500	0.333	26611.1
	85 to 94	3.65602e+06	157967	2.31442e+06	0.0758044	2300	0.118	18640.1				85 to 94	728829	31490.8	2.31442e+06	0.0758044	2300	0.118	3715.91				85 to 94	2.92719e+06	126476	2.31442e+06	0.0758044	2300	0.118	14924.2
	95 plus	308262	205610	149926	0.00491053	200	0.01	2056.1				95 plus	53475.6	35668.1	149926	0.00491053	200	0.01	356.681				95 plus	254786	169942	149926	0.00491053	200	0.01	1699.42
	Total	2.68393e+07	87906.9	3.05315e+07		19500		92368.5				Total	7.25427e+06	114810	3.05315e+07		19500		24254.1				Total	1.9585e+07	422576	3.05315e+07		19500		68114.5
2008											2008											2008
Total all-causes	65 to 74	1.19683e+07	66208.8	1.80766e+07	0.581829	10500	0.538	35620.3			Total all-causes	65 to 74	3.79391e+06	20988	1.80766e+07	0.581829	10500	0.538	11291.5			Total all-causes	65 to 74	8.17437e+06	45220.8	1.80766e+07	0.581829	10500	0.538	24328.8
	75 to 84	1.08645e+07	104735	1.03733e+07	0.333884	6500	0.333	34876.8				75 to 84	2.74979e+06	26508.4	1.03733e+07	0.333884	6500	0.333	8827.31				75 to 84	8.11468e+06	78226.7	1.03733e+07	0.333884	6500	0.333	26049.5
	85 to 94	3.85404e+06	156820	2.45762e+06	0.0791032	2300	0.118	18504.8				85 to 94	770397	31347.3	2.45762e+06	0.0791032	2300	0.118	3698.98				85 to 94	3.08365e+06	125473	2.45762e+06	0.0791032	2300	0.118	14805.8
	95 plus	321974	199903	161065	0.00518418	200	0.01	1999.03				95 plus	57310.9	35582.5	161065	0.00518418	200	0.01	355.825				95 plus	264663	164321	161065	0.00518418	200	0.01	1643.21
	Total	2.70088e+07	86932.9	3.10685e+07		19500		91000.9				Total	7.37141e+06	114426	3.10685e+07		19500		24173.6				Total	1.96374e+07	413241	3.10685e+07		19500		66827.3
2009											2009											2009
Total all-causes	65 to 74	1.19272e+07	65363	1.82477e+07	0.576556	10500	0.538	35165.3			Total all-causes	65 to 74	3.82155e+06	20942.7	1.82477e+07	0.576556	10500	0.538	11267.1			Total all-causes	65 to 74	8.10568e+06	44420.3	1.82477e+07	0.576556	10500	0.538	23898.1
	75 to 84	1.09236e+07	102789	1.06272e+07	0.335778	6500	0.333	34228.9				75 to 84	2.80652e+06	26408.9	1.06272e+07	0.335778	6500	0.333	8794.15				75 to 84	8.11712e+06	76380.6	1.06272e+07	0.335778	6500	0.333	25434.7
	85 to 94	4.03247e+06	154995	2.60168e+06	0.0822029	2300	0.118	18289.4				85 to 94	812541	31231.4	2.60168e+06	0.0822029	2300	0.118	3685.31				85 to 94	3.21993e+06	123763	2.60168e+06	0.0822029	2300	0.118	14604.1
	95 plus	335401	193986	172900	0.00546296	200	0.01	1939.86				95 plus	61375.4	35497.7	172900	0.00546296	200	0.01	354.977				95 plus	274025	158488	172900	0.00546296	200	0.01	1584.88
	Total	2.72187e+07	86000.6	3.16495e+07		19500		89623.4				Total	7.50199e+06	114081	3.16495e+07		19500		24101.6				Total	1.97168e+07	403052	3.16495e+07		19500		65521.8
2010											2010											2010
Total all-causes	65 to 74	1.18101e+07	64428	1.83307e+07	0.570183	10500	0.538	34662.3			Total all-causes	65 to 74	3.83399e+06	20915.7	1.83307e+07	0.570183	10500	0.538	11252.6			Total all-causes	65 to 74	7.97611e+06	43512.4	1.83307e+07	0.570183	10500	0.538	23409.7
	75 to 84	1.09472e+07	100581	1.0884e+07	0.338551	6500	0.333	33493.4				75 to 84	2.8665e+06	26336.8	1.0884e+07	0.338551	6500	0.333	8770.15				75 to 84	8.08072e+06	74244	1.0884e+07	0.338551	6500	0.333	24723.2
	85 to 94	4.20178e+06	152613	2.75323e+06	0.0856402	2300	0.118	18008.3				85 to 94	858375	31177.1	2.75323e+06	0.0856402	2300	0.118	3678.89				85 to 94	3.34341e+06	121436	2.75323e+06	0.0856402	2300	0.118	14329.5
	95 plus	354144	195808	180862	0.00562579	200	0.01	1958.08				95 plus	64231.1	35513.8	180862	0.00562579	200	0.01	355.138				95 plus	289913	160295	180862	0.00562579	200	0.01	1602.95
	Total	2.73132e+07	84958.9	3.21488e+07		19500		88122.1				Total	7.62309e+06	113943	3.21488e+07		19500		24056.8				Total	1.96902e+07	399487	3.21488e+07		19500		64065.3
2011											2011											2011
Total all-causes	65 to 74	1.17318e+07	63536.4	1.84646e+07	0.564947	10500	0.538	34182.6			Total all-causes	65 to 74	3.86126e+06	20911.7	1.84646e+07	0.564947	10500	0.538	11250.5			Total all-causes	65 to 74	7.8705e+06	42624.8	1.84646e+07	0.564947	10500	0.538	22932.1
	75 to 84	11028185	98686.7	1.11749e+07	0.341911	6500	0.333	32862.7				75 to 84	2.94074e+06	26315.5	1.11749e+07	0.341911	6500	0.333	8763.06				75 to 84	8.08744e+06	72371.2	1.11749e+07	0.341911	6500	0.333	24099.6
	85 to 94	4.35226e+06	152089	2.86166e+06	0.0875559	2300	0.118	17946.5				85 to 94	893415	31220.2	2.86166e+06	0.0875559	2300	0.118	3683.98				85 to 94	3.45885e+06	120869	2.86166e+06	0.0875559	2300	0.118	14262.5
	95 plus	366623	200783	182596	0.00558675	200	0.01	2007.83				95 plus	65065.1	35633.4	182596	0.00558675	200	0.01	356.334				95 plus	301558	165150	182596	0.00558675	200	0.01	1651.5
	Total	2.74788e+07	84074.7	3.26838e+07		19500		86999.6				Total	7.76048e+06	114081	3.26838e+07		19500		24053.8				Total	1.97183e+07	401015	3.26838e+07		19500		62945.8
2012											2012											2012
Total all-causes	65 to 74	1.18337e+07	62758.8	1.88558e+07	0.56302	10500	0.538	33764.2			Total all-causes	65 to 74	3.93802e+06	20884.9	1.88558e+07	0.56302	10500	0.538	11236.1			Total all-causes	65 to 74	7.89565e+06	41873.9	1.88558e+07	0.56302	10500	0.538	22528.1
	75 to 84	1.11403e+07	97411.3	1.14364e+07	0.341482	6500	0.333	32438				75 to 84	3.00899e+06	26310.7	1.14364e+07	0.341482	6500	0.333	8761.45				75 to 84	8.13134e+06	71100.6	1.14364e+07	0.341482	6500	0.333	23676.5
	85 to 94	4.60813e+06	152659	3.01858e+06	0.0901326	2300	0.118	18013.7				85 to 94	944406	31286.4	3.01858e+06	0.0901326	2300	0.118	3691.8				85 to 94	3.66372e+06	121372	3.01858e+06	0.0901326	2300	0.118	14321.9
	95 plus	372201	207144	179682	0.00536516	200	0.01	2071.44				95 plus	64198.5	35729	179682	0.00536516	200	0.01	357.29				95 plus	308002	171415	179682	0.00536516	200	0.01	1714.15
	Total	2.79543e+07	83469.6	3.34904e+07		19500		86287.4				Total	7.95561e+06	114211	3.34904e+07		19500		24046.6				Total	1.99987e+07	405762	3.34904e+07		19500		62240.7
2013											2013											2013
Total all-causes	65 to 74	1.19454e+07	62049.1	1.92516e+07	0.562209	10500	0.538	33382.4			Total all-causes	65 to 74	4.01727e+06	20867.2	1.92516e+07	0.560976	10500	0.538	11226.6			Total all-causes	65 to 74	7.92816e+06	41181.8	1.92516e+07	0.560976	10500	0.538	22155.8
	75 to 84	1.12011e+07	95686.3	1.1706e+07	0.341853	6500	0.333	31863.5				75 to 84	3.0799e+06	26310.4	1.1706e+07	0.341104	6500	0.333	8761.36				75 to 84	8.12115e+06	69375.9	1.1706e+07	0.341104	6500	0.333	23102.2
	85 to 94	4.81377e+06	151130	3.18518e+06	0.0930176	2300	0.118	17833.3				85 to 94	998442	31346.5	3.18518e+06	0.0928137	2300	0.118	3698.89				85 to 94	3.81532e+06	119784	3.18518e+06	0.0928137	2300	0.118	14134.5
	95 plus	210230	210230	100000	0.00292032	200	0.01	2102.3				95 plus	62751.3	35812.9	175220	0.00510577	200	0.01	358.129				95 plus	305613	174417	175220	0.00510577	200	0.01	1744.17
	Total	2.81705e+07	82266.9	3.42428e+07		19500		85181.6				Total	8.15837e+06	114337	3.4318e+07		19500		24045				Total	2.01702e+07	404758	3.4318e+07		19500		61136.6
2014											2014											2014
Total all-causes	65 to 74	1.19921e+07	61049.9	1.96432e+07	0.558424	10500	0.538	32844.8			Total all-causes	65 to 74	4.09348e+06	20839.2	1.96432e+07	0.558424	10500	0.538	11211.5			Total all-causes	65 to 74	7.89865e+06	40210.7	1.96432e+07	0.558424	10500	0.538	21633.4
	75 to 84	1.1253e+07	93735.1	1.20052e+07	0.341287	6500	0.333	31213.8				75 to 84	3.15894e+06	26313.2	1.20052e+07	0.341287	6500	0.333	8762.31				75 to 84	8.0941e+06	67421.9	1.20052e+07	0.341287	6500	0.333	22451.5
	85 to 94	5.00008e+06	149176	3.35181e+06	0.0952866	2300	0.118	17602.7				85 to 94	1.05222e+06	31392.6	3.35181e+06	0.0952866	2300	0.118	3704.33				85 to 94	3.94786e+06	117783	3.35181e+06	0.0952866	2300	0.118	13898.4
	95 plus	370486	210549	175962	0.00500231	200	0.01	2105.49				95 plus	63121.1	35872.1	175962	0.00500231	200	0.01	358.721				95 plus	307365	174677	175962	0.00500231	200	0.01	1746.77
	Total	2.86157e+07	81350	3.51761e+07		19500		83766.8				Total	8.36777e+06	114417	3.51761e+07		19500		24036.9				Total	2.0248e+07	400093	3.51761e+07		19500		59730
2015											2015											2015
Total all-causes	65 to 74	1.22061e+07	61032.1	1.99994e+07	0.556034	10500	0.538	32835.3			Total all-causes	65 to 74	4.1625e+06	20813.1	1.99994e+07	0.556034	10500	0.538	11197.4			Total all-causes	65 to 74	8.04357e+06	40219	1.99994e+07	0.556034	10500	0.538	21637.8
	75 to 84	1.15229e+07	93839.1	1.22794e+07	0.341398	6500	0.333	31248.4				75 to 84	3.23477e+06	26343	1.22794e+07	0.341398	6500	0.333	8772.23				75 to 84	8.28813e+06	67496.1	1.22794e+07	0.341398	6500	0.333	22476.2
	85 to 94	5.27613e+06	150575	3.50398e+06	0.0974195	2300	0.118	17767.9				85 to 94	1.10156e+06	31437.5	3.50398e+06	0.0974195	2300	0.118	3709.62				85 to 94	4.17456e+06	119138	3.50398e+06	0.0974195	2300	0.118	14058.2
	95 plus	394010	212796	185158	0.00514786	200	0.01	2127.96				95 plus	66524.9	35928.7	185158	0.00514786	200	0.01	359.287				95 plus	327485	176868	185158	0.00514786	200	0.01	1768.68
	Total	2.93991e+07	81736.8	3.5968e+07		19500		83979.5				Total	8.56536e+06	114522	3.5968e+07		19500		24038.6				Total	2.08337e+07	403720	3.5968e+07		19500		59940.9
2016											2016											2016
Total all-causes	65 to 74	1.22319e+07	60348	2.0269e+07	0.552659	10500	0.538	32467.2			Total all-causes	65 to 74	4.21155e+06	20778.3	2.0269e+07	0.552659	10500	0.538	11178.7			Total all-causes	65 to 74	8.02037e+06	39569.7	2.0269e+07	0.552659	10500	0.538	21288.5
	75 to 84	1.1595e+07	92368.8	1.2553e+07	0.342272	6500	0.333	30758.8				75 to 84	3.30359e+06	26317.2	1.2553e+07	0.342272	6500	0.333	8763.62				75 to 84	8.29144e+06	66051.6	1.2553e+07	0.342272	6500	0.333	21995.2
	85 to 94	5.43373e+06	148788	3.652e+06	0.0995764	2300	0.118	17557				85 to 94	1.14709e+06	31409.7	3.652e+06	0.0995764	2300	0.118	3706.35				85 to 94	4.28665e+06	117378	3.652e+06	0.0995764	2300	0.118	13850.6
	95 plus	423374	210169	201444	0.00549262	200	0.01	2101.69				95 plus	72505.7	35993	201444	0.00549262	200	0.01	359.93				95 plus	350868	174176	201444	0.00549262	200	0.01	1741.76
	Total	2.96841e+07	80937.2	3.66754e+07		19500		82884.7				Total	8.73473e+06	114498	3.66754e+07		19500		24008.6				Total	2.09493e+07	397176	3.66754e+07		19500		58876
2017											2017											2017
Total all-causes	65 to 74	1.24548e+07	60249	2.06722e+07	0.55345	10500	0.538	32414			Total all-causes	65 to 74	4.3006e+06	20803.8	2.06722e+07	0.55345	10500	0.538	11192.4			Total all-causes	65 to 74	8.1542e+06	39445.2	2.06722e+07	0.55345	10500	0.538	21221.5
	75 to 84	1.17007e+07	92292.1	1.26779e+07	0.339421	6500	0.333	30733.3				75 to 84	3.33758e+06	26326	1.26779e+07	0.339421	6500	0.333	8766.56				75 to 84	8.36311e+06	65966.1	1.26779e+07	0.339421	6500	0.333	21966.7
	85 to 94	5.58481e+06	147616	3.78333e+06	0.10129	2300	0.118	17418.7				85 to 94	1.18771e+06	31393.4	3.78333e+06	0.10129	2300	0.118	3704.42				85 to 94	4.3971e+06	116223	3.78333e+06	0.10129	2300	0.118	13714.3
	95 plus	450092	206329	218143	0.00584027	200	0.01	2063.29				95 plus	78549.9	36008.4	218143	0.00584027	200	0.01	360.084				95 plus	371543	170320	218143	0.00584027	200	0.01	1703.2
	Total	3.01904e+07	80827.7	3.73516e+07		19500		82629.3				Total	8.90444e+06	114531	3.73516e+07		19500		24023.5				Total	2.1286e+07	391955	3.73516e+07		19500		58605.8
2018											2018											2018
Total all-causes	65 to 74	1.26054e+07	59941.3	2.10296e+07	0.553231	10500	0.538	32248.4			Total all-causes	65 to 74	4.38043e+06	20829.8	2.10296e+07	0.553231	10500	0.538	11206.4			Total all-causes	65 to 74	8.225e+06	39111.5	2.10296e+07	0.553231	10500	0.538	21042
	75 to 84	1.19235e+07	92865.3	1.28395e+07	0.337773	6500	0.333	30924.1				75 to 84	3.3845e+06	26360	1.28395e+07	0.337773	6500	0.333	8777.89				75 to 84	8.53896e+06	66505.2	1.28395e+07	0.337773	6500	0.333	22146.2
	85 to 94	5.74912e+06	147091	3.90855e+06	0.102823	2300	0.118	17356.7				85 to 94	1.22721e+06	31398	3.90855e+06	0.102823	2300	0.118	3704.97				85 to 94	4.52191e+06	115693	3.90855e+06	0.102823	2300	0.118	13651.7
	95 plus	476087	202913	234627	0.00617238	200	0.01	2029.13				95 plus	84437	35987.8	234627	0.00617238	200	0.01	359.878				95 plus	391650	166925	234627	0.00617238	200	0.01	1669.25
	Total	3.07541e+07	80905.6	3.80123e+07		19500		82558.4				Total	9.07658e+06	114576	3.80123e+07		19500		24049.2				Total	2.16775e+07	388234	3.80123e+07		19500		58509.2
2019											2019											2019
Total all-causes	65 to 74	1.27816e+07	59895.4	2.13398e+07	0.552081	10500	0.538	32223.7			Total all-causes	65 to 74	4.44891e+06	20847.9	2.13398e+07	0.552081	10500	0.538	11216.2			Total all-causes	65 to 74	8.33266e+06	39047.5	2.13398e+07	0.552081	10500	0.538	21007.6
	75 to 84	1.21091e+07	93143.6	1.30004e+07	0.336334	6500	0.333	31016.8				75 to 84	3.42859e+06	26372.9	1.30004e+07	0.336334	6500	0.333	8782.16				75 to 84	8.68049e+06	66770.8	1.30004e+07	0.336334	6500	0.333	22234.7
	85 to 94	5.9644e+06	146864	4.06117e+06	0.105066	2300	0.118	17330				85 to 94	1.27497e+06	31394.3	4.06117e+06	0.105066	2300	0.118	3704.52				85 to 94	4.68942e+06	115470	4.06117e+06	0.105066	2300	0.118	13625.4
	95 plus	506497	201010	251976	0.00651886	200	0.01	2010.1				95 plus	90613.2	35961	251976	0.00651886	200	0.01	359.61				95 plus	415884	165049	251976	0.00651886	200	0.01	1650.49
	Total	3.13615e+07	81135.3	3.86534e+07		19500		82580.6				Total	9.24308e+06	114576	3.86534e+07		19500		24062.5				Total	2.21185e+07	386337	3.86534e+07		19500		58518.1
MALES Eastern Europe											MALES Eastern Europe											MALES Eastern Europe
1990											1990											1990
Total all-causes	65 to 74	5.68552e+06	136098	4.17751e+06	0.640933	10500	0.538	73220.9			Total all-causes	65 to 74	1.01757e+06	24358.3	4.17751e+06	0.640933	10500	0.538	13104.8			Total all-causes	65 to 74	4.66795e+06	111740	4.17751e+06	0.640933	10500	0.538	60116.2
	75 to 84	3.65519e+06	178361	2.04932e+06	0.314416	6500	0.333	59394.3				75 to 84	579127	28259.5	2.04932e+06	0.314416	6500	0.333	9410.41				75 to 84	3.07606e+06	150102	2.04932e+06	0.314416	6500	0.333	49983.9
	85 to 94	602543	215235	279946	0.0429507	2300	0.118	25397.7				85 to 94	89485.8	31965.4	279946	0.0429507	2300	0.118	3771.91				85 to 94	513057	183270	279946	0.0429507	2300	0.118	21625.8
	95 plus	28111.1	253657	11082.4	0.00170031	200	0.01	2536.57				95 plus	4141.97	37374.4	11082.4	0.00170031	200	0.01	373.744				95 plus	23969.2	216282	11082.4	0.00170031	200	0.01	2162.82
	Total	9.97136e+06	152985	6.51786e+06		19500		160550				Total	1.69032e+06	121958	6.51786e+06		19500		26660.8				Total	8.28104e+06	661394	6.51786e+06		19500		133889
1991											1991											1991
Total all-causes	65 to 74	6.1738e+06	137057	4.50455e+06	0.661312	10500	0.538	73736.6			Total all-causes	65 to 74	1.09069e+06	24213	4.50455e+06	0.661312	10500	0.538	13026.6			Total all-causes	65 to 74	5.08311e+06	112844	4.50455e+06	0.661312	10500	0.538	60710
	75 to 84	3.58281e+06	178774	2.0041e+06	0.294222	6500	0.333	59531.7				75 to 84	564938	28189.1	2.0041e+06	0.294222	6500	0.333	9386.96				75 to 84	3.01788e+06	150585	2.0041e+06	0.294222	6500	0.333	50144.8
	85 to 94	637035	218395	291690	0.0428229	2300	0.118	25770.6				85 to 94	93108.2	31920.3	291690	0.0428229	2300	0.118	3766.6				85 to 94	543927	186475	291690	0.0428229	2300	0.118	22004
	95 plus	29120	260075	11196.8	0.00164379	200	0.01	2600.75				95 plus	4185.31	37379.6	11196.8	0.00164379	200	0.01	373.796				95 plus	24934.7	222695	11196.8	0.00164379	200	0.01	2226.95
	Total	1.04228e+07	153016	6.81154e+06		19500		161640				Total	1.75292e+06	121702	6.81154e+06		19500		26553.9				Total	8.66985e+06	672599	6.81154e+06		19500		135086
1992											1992											1992
Total all-causes	65 to 74	7.14497e+06	142875	5.00084e+06	0.691507	10500	0.538	76867			Total all-causes	65 to 74	1.20589e+06	24113.7	5.00084e+06	0.691507	10500	0.538	12973.2			Total all-causes	65 to 74	5.93909e+06	118762	5.00084e+06	0.691507	10500	0.538	63893.8
	75 to 84	3.50454e+06	183086	1.91415e+06	0.264685	6500	0.333	60967.6				75 to 84	538545	28134.9	1.91415e+06	0.264685	6500	0.333	9368.93				75 to 84	2.966e+06	154951	1.91415e+06	0.264685	6500	0.333	51598.7
	85 to 94	683825	223652	305755	0.0422792	2300	0.118	26390.9				85 to 94	97383.2	31850.1	305755	0.0422792	2300	0.118	3758.32				85 to 94	586442	191801	305755	0.0422792	2300	0.118	22632.6
	95 plus	29898.4	270504	11052.8	0.00152836	200	0.01	2705.04				95 plus	4131.09	37375.9	11052.8	0.00152836	200	0.01	373.759				95 plus	25767.3	233129	11052.8	0.00152836	200	0.01	2331.29
	Total	1.13632e+07	157129	7.2318e+06		19500		166931				Total	1.84595e+06	121475	7.2318e+06		19500		26474.2				Total	9.51729e+06	698643	7.2318e+06		19500		140456
1993											1993											1993
Total all-causes	65 to 74	8.71576e+06	158098	5.51287e+06	0.720629	10500	0.538	85057			Total all-causes	65 to 74	1.32731e+06	24076.6	5.51287e+06	0.720629	10500	0.538	12953.2			Total all-causes	65 to 74	7.38845e+06	134022	5.51287e+06	0.720629	10500	0.538	72103.8
	75 to 84	3.56643e+06	196736	1.8128e+06	0.236965	6500	0.333	65513				75 to 84	509751	28119.5	1.8128e+06	0.236965	6500	0.333	9363.79				75 to 84	3.05668e+06	168616	1.8128e+06	0.236965	6500	0.333	56149.2
	85 to 94	738694	235244	314011	0.0410468	2300	0.118	27758.8				85 to 94	99907.4	31816.5	314011	0.0410468	2300	0.118	3754.34				85 to 94	638787	203428	314011	0.0410468	2300	0.118	24004.5
	95 plus	29411.7	282870	10397.6	0.00135915	200	0.01	2828.7				95 plus	3881.96	37335.1	10397.6	0.00135915	200	0.01	373.351				95 plus	25529.7	245535	10397.6	0.00135915	200	0.01	2455.35
	Total	1.30503e+07	170590	7.65008e+06		19500		181158				Total	1.94085e+06	121348	7.65008e+06		19500		26444.7				Total	1.11094e+07	751601	7.65008e+06		19500		154713
1994											1994											1994
Total all-causes	65 to 74	9.94667e+06	167199	5.949e+06	0.738376	10500	0.538	89953.1			Total all-causes	65 to 74	1.43057e+06	24047.3	5.949e+06	0.738376	10500	0.538	12937.4			Total all-causes	65 to 74	8.51609e+06	143152	5.949e+06	0.738376	10500	0.538	77015.6
	75 to 84	3.58404e+06	201620	1.77762e+06	0.220634	6500	0.333	67139.5				75 to 84	498864	28063.6	1.77762e+06	0.220634	6500	0.333	9345.17				75 to 84	3.08518e+06	173557	1.77762e+06	0.220634	6500	0.333	57794.4
	85 to 94	766269	239251	320279	0.0397523	2300	0.118	28231.6				85 to 94	101818	31790.5	320279	0.0397523	2300	0.118	3751.28				85 to 94	664451	207460	320279	0.0397523	2300	0.118	24480.3
	95 plus	28350.6	284380	9969.25	0.00123736	200	0.01	2843.8				95 plus	3720.18	37316.5	9969.25	0.00123736	200	0.01	373.165				95 plus	24630.4	247063	9969.25	0.00123736	200	0.01	2470.63
	Total	1.43253e+07	177803	8.05687e+06		19500		188168				Total	2.03498e+06	121218	8.05687e+06		19500		26407.1				Total	1.22904e+07	771232	8.05687e+06		19500		161761
1995											1995											1995
Total all-causes	65 to 74	1.04199e+07	164690	6.32699e+06	0.756731	10500	0.538	88603.4			Total all-causes	65 to 74	1.52179e+06	24052.4	6.32699e+06	0.756731	10500	0.538	12940.2			Total all-causes	65 to 74	8.89814e+06	140638	6.32699e+06	0.756731	10500	0.538	75663.2
	75 to 84	3.36261e+06	197348	1.7039e+06	0.203793	6500	0.333	65716.7				75 to 84	477694	28035.3	1.7039e+06	0.203793	6500	0.333	9335.75				75 to 84	2.88491e+06	169312	1.7039e+06	0.203793	6500	0.333	56381
	85 to 94	762077	237644	320680	0.0383545	2300	0.118	28042				85 to 94	101936	31787.4	320680	0.0383545	2300	0.118	3750.91				85 to 94	660141	205857	320680	0.0383545	2300	0.118	24291.1
	95 plus	25952.5	276611	9382.33	0.00112216	200	0.01	2766.11				95 plus	3498.7	37290.3	9382.33	0.00112216	200	0.01	372.903				95 plus	22453.8	239320	9382.33	0.00112216	200	0.01	2393.2
	Total	1.45706e+07	174269	8.36095e+06		19500		185128				Total	2.10492e+06	121165	8.36095e+06		19500		26399.8				Total	1.24656e+07	755127	8.36095e+06		19500		158728
1996											1996											1996
Total all-causes	65 to 74	1.0529e+07	158415	6.64647e+06	0.769067	10500	0.538	85227.2			Total all-causes	65 to 74	1.60418e+06	24135.8	6.64647e+06	0.769067	10500	0.538	12985			Total all-causes	65 to 74	8.92482e+06	134279	6.64647e+06	0.769067	10500	0.538	72242.2
	75 to 84	3.15583e+06	190159	1.65957e+06	0.19203	6500	0.333	63323.1				75 to 84	464860	28010.9	1.65957e+06	0.19203	6500	0.333	9327.63				75 to 84	2.69097e+06	162148	1.65957e+06	0.19203	6500	0.333	53995.4
	85 to 94	762370	233403	326633	0.0377949	2300	0.118	27541.5				85 to 94	103848	31793.5	326633	0.0377949	2300	0.118	3751.63				85 to 94	658522	201609	326633	0.0377949	2300	0.118	23789.9
	95 plus	25486.9	266171	9575.37	0.00110797	200	0.01	2661.71				95 plus	3570.85	37292	9575.37	0.00110797	200	0.01	372.92				95 plus	21916	228879	9575.37	0.00110797	200	0.01	2288.79
	Total	1.44727e+07	167464	8.64225e+06		19500		178754				Total	2.17646e+06	121232	8.64225e+06		19500		26437.2				Total	1.22962e+07	726916	8.64225e+06		19500		152316
1997											1997											1997
Total all-causes	65 to 74	1.04635e+07	153115	6.83376e+06	0.775607	10500	0.538	82376			Total all-causes	65 to 74	1.66241e+06	24326.4	6.83376e+06	0.775607	10500	0.538	13087.6			Total all-causes	65 to 74	8.80112e+06	128789	6.83376e+06	0.775607	10500	0.538	69288.4
	75 to 84	3.02222e+06	184158	1.6411e+06	0.186258	6500	0.333	61324.8				75 to 84	459707	28012.2	1.6411e+06	0.186258	6500	0.333	9328.05				75 to 84	2.56251e+06	156146	1.6411e+06	0.186258	6500	0.333	51996.7
	85 to 94	757013	231777	326613	0.0370693	2300	0.118	27349.7				85 to 94	103959	31829.6	326613	0.0370693	2300	0.118	3755.89				85 to 94	653054	199948	326613	0.0370693	2300	0.118	23593.8
	95 plus	24759.7	263714	9388.85	0.0010656	200	0.01	2637.14				95 plus	3497.69	37253.6	9388.85	0.0010656	200	0.01	372.536				95 plus	21262.1	226461	9388.85	0.0010656	200	0.01	2264.61
	Total	1.42675e+07	161931	8.81086e+06		19500		173688				Total	2.22957e+06	121422	8.81086e+06		19500		26544.1				Total	1.20379e+07	711343	8.81086e+06		19500		147144
1998											1998											1998
Total all-causes	65 to 74	1.0439e+07	150303	6.94531e+06	0.776448	10500	0.538	80863			Total all-causes	65 to 74	1.70535e+06	24554	6.94531e+06	0.776448	10500	0.538	13210.1			Total all-causes	65 to 74	8.73365e+06	125749	6.94531e+06	0.776448	10500	0.538	67652.9
	75 to 84	2.98313e+06	179678	1.66027e+06	0.185609	6500	0.333	59832.8				75 to 84	465326	28027.2	1.66027e+06	0.185609	6500	0.333	9333.06				75 to 84	2.5178e+06	151651	1.66027e+06	0.185609	6500	0.333	50499.7
	85 to 94	762505	231353	329584	0.0368458	2300	0.118	27299.7				85 to 94	104981	31852.6	329584	0.0368458	2300	0.118	3758.61				85 to 94	657523	199501	329584	0.0368458	2300	0.118	23541.1
	95 plus	26079.2	265781	9812.27	0.00109696	200	0.01	2657.81				95 plus	3655.9	37258.4	9812.27	0.00109696	200	0.01	372.584				95 plus	22423.3	228523	9812.27	0.00109696	200	0.01	2285.23
	Total	1.42107e+07	158868	8.94497e+06		19500		170653				Total	2.27932e+06	121692	8.94497e+06		19500		26674.3				Total	1.19314e+07	705423	8.94497e+06		19500		143979
1999											1999											1999
Total all-causes	65 to 74	1.08895e+07	157421	6.91743e+06	0.769671	10500	0.538	84692.3			Total all-causes	65 to 74	1.71408e+06	24779.1	6.91743e+06	0.769671	10500	0.538	13331.2			Total all-causes	65 to 74	9.17539e+06	132642	6.91743e+06	0.769671	10500	0.538	71361.2
	75 to 84	3.18472e+06	183858	1.73216e+06	0.19273	6500	0.333	61224.7				75 to 84	486536	28088.4	1.73216e+06	0.19273	6500	0.333	9353.42				75 to 84	2.69818e+06	155770	1.73216e+06	0.19273	6500	0.333	51871.3
	85 to 94	778105	237512	327607	0.0364513	2300	0.118	28026.4				85 to 94	104455	31884.4	327607	0.0364513	2300	0.118	3762.36				85 to 94	673649	205628	327607	0.0364513	2300	0.118	24264.1
	95 plus	27668	268285	10312.9	0.00114747	200	0.01	2682.85				95 plus	3844.43	37277.9	10312.9	0.00114747	200	0.01	372.779				95 plus	23823.5	231007	10312.9	0.00114747	200	0.01	2310.07
	Total	1.488e+07	165563	8.98751e+06		19500		176626				Total	2.30892e+06	122030	8.98751e+06		19500		26819.7				Total	1.2571e+07	725046	8.98751e+06		19500		149807
2000											2000											2000
Total all-causes	65 to 74	1.11052e+07	161521	6.8754e+06	0.75947	10500	0.538	86898.2			Total all-causes	65 to 74	1.71029e+06	24875.6	6.8754e+06	0.75947	10500	0.538	13383.1			Total all-causes	65 to 74	9.3949e+06	136645	6.8754e+06	0.75947	10500	0.538	73515.1
	75 to 84	3.41228e+06	185146	1.84302e+06	0.203584	6500	0.333	61653.5				75 to 84	517178	28061.4	1.84302e+06	0.203584	6500	0.333	9344.44				75 to 84	2.8951e+06	157084	1.84302e+06	0.203584	6500	0.333	52309
	85 to 94	766090	236599	323792	0.0357667	2300	0.118	27918.7				85 to 94	103205	31873.9	323792	0.0357667	2300	0.118	3761.12				85 to 94	662885	204726	323792	0.0357667	2300	0.118	24157.6
	95 plus	29276.9	274357	10671.1	0.00117875	200	0.01	2743.57				95 plus	3975.53	37255	10671.1	0.00117875	200	0.01	372.55				95 plus	25301.4	237102	10671.1	0.00117875	200	0.01	2371.02
	Total	1.53128e+07	169149	9.05288e+06		19500		179214				Total	2.33465e+06	122066	9.05288e+06		19500		26861.2				Total	1.29782e+07	735557	9.05288e+06		19500		152353
2001											2001											2001
Total all-causes	65 to 74	1.11668e+07	161650	6.90801e+06	0.748456	10500	0.538	86967.5			Total all-causes	65 to 74	1.71479e+06	24823.2	6.90801e+06	0.748456	10500	0.538	13354.9			Total all-causes	65 to 74	9.45198e+06	136826	6.90801e+06	0.748446	10500	0.538	73612.6
	75 to 84	3.67294e+06	183667	1.99978e+06	0.216668	6500	0.333	61161.2				75 to 84	559684	27987.3	1.99978e+06	0.216668	6500	0.333	9319.78				75 to 84	3.11325e+06	155680	1.99978e+06	0.216665	6500	0.333	51841.5
	85 to 94	714896	229719	311205	0.0337178	2300	0.118	27106.8				85 to 94	99182.6	31870.5	311205	0.0337178	2300	0.118	3760.72				85 to 94	615713	197776	311318	0.0337297	2300	0.118	23337.6
	95 plus	30338	283694	10693.9	0.00115864	200	0.01	2836.94				95 plus	3979.24	37210.3	10693.9	0.00115864	200	0.01	372.103				95 plus	26358.7	246484	10693.9	0.00115863	200	0.01	2464.84
	Total	1.55849e+07	168857	9.22968e+06		19500		178073				Total	2.37764e+06	121891	9.22968e+06		19500		26807.5				Total	1.32073e+07	736767	9.2298e+06		19500		151257
2002											2002											2002
Total all-causes	65 to 74	1.13916e+07	163781	6.95539e+06	0.733545	10500	0.538	88114			Total all-causes	65 to 74	1.71318e+06	24630.9	6.95539e+06	0.733545	10500	0.538	13251.4			Total all-causes	65 to 74	9.6784e+06	139150	6.95539e+06	0.733545	10500	0.538	74862.5
	75 to 84	4.11604e+06	185313	2.22113e+06	0.234249	6500	0.333	61709.4				75 to 84	618726	27856.4	2.22113e+06	0.234249	6500	0.333	9276.19				75 to 84	3.49732e+06	157457	2.22113e+06	0.234249	6500	0.333	52433.2
	85 to 94	661543	224446	294745	0.031085	2300	0.118	26484.7				85 to 94	93807.2	31826.6	294745	0.031085	2300	0.118	3755.54				85 to 94	567736	192620	294745	0.031085	2300	0.118	22729.1
	95 plus	30563.8	287564	10628.5	0.00112093	200	0.01	2875.64				95 plus	3945.15	37118.4	10628.5	0.00112093	200	0.01	371.184				95 plus	26618.7	250445	10628.5	0.00112093	200	0.01	2504.45
	Total	1.61997e+07	170849	9.48189e+06		19500		179184				Total	2.42965e+06	121432	9.48189e+06		19500		26654.3				Total	1.37701e+07	739671	9.48189e+06		19500		152529
2003											2003											2003
Total all-causes	65 to 74	1.14542e+07	163588	7.00183e+06	0.719398	10500	0.538	88010.5			Total all-causes	65 to 74	1.70852e+06	24401.1	7.00183e+06	0.719398	10500	0.538	13127.8			Total all-causes	65 to 74	9.74564e+06	139187	7.00183e+06	0.719398	10500	0.538	74882.7
	75 to 84	4.52286e+06	185471	2.43858e+06	0.250551	6500	0.333	61761.7				75 to 84	675873	27715.8	2.43858e+06	0.250551	6500	0.333	9229.36				75 to 84	3.84698e+06	157755	2.43858e+06	0.250551	6500	0.333	52532.3
	85 to 94	621793	220506	281985	0.0289724	2300	0.118	26019.7				85 to 94	89632.3	31786.2	281985	0.0289724	2300	0.118	3750.77				85 to 94	532161	188720	281985	0.0289724	2300	0.118	22268.9
	95 plus	28295.2	269532	10497.9	0.0010786	200	0.01	2695.32				95 plus	3884.13	36999.1	10497.9	0.0010786	200	0.01	369.991				95 plus	24411.1	232533	10497.9	0.0010786	200	0.01	2325.33
	Total	1.66271e+07	170834	9.73289e+06		19500		178487				Total	2.47791e+06	120902	9.73289e+06		19500		26477.9				Total	1.41492e+07	718194	9.73289e+06		19500		152009
2004											2004											2004
Total all-causes	65 to 74	1.12139e+07	160211	6.99943e+06	0.699786	10500	0.538	86193.7			Total all-causes	65 to 74	1.69117e+06	24161.5	6.99943e+06	0.699742	10500	0.538	12998.9			Total all-causes	65 to 74	9.5227e+06	136050	6.99943e+06	0.699794	10500	0.538	73194.8
	75 to 84	4.79654e+06	181994	2.63555e+06	0.263496	6500	0.333	60604				75 to 84	727100	27588.2	2.63555e+06	0.26348	6500	0.333	9186.86				75 to 84	4.06944e+06	154406	2.63555e+06	0.263499	6500	0.333	51417.1
	85 to 94	619666	173829	356481	0.0356401	2300	0.118	20511.8				85 to 94	92806.9	25988.5	357107	0.0357005	2300	0.118	3066.64				85 to 94	526859	147841	356370	0.0356294	2300	0.118	17445.2
	95 plus	26995	250468	10777.8	0.00107754	200	0.01	2504.68				95 plus	3979.13	36919.6	10777.8	0.00107747	200	0.01	369.196				95 plus	23015.9	213549	10777.8	0.00107755	200	0.01	2135.49
	Total	1.66571e+07	166534	1.00022e+07		19500		169814				Total	2.51505e+06	114658	1.00029e+07		19500		25621.6				Total	1.4142e+07	651845	1.00021e+07		19500		144193
2005											2005											2005
Total all-causes	65 to 74	1.13804e+07	163573	6.9574e+06	0.692585	10500	0.538	88002.1			Total all-causes	65 to 74	1.67153e+06	24025.2	6.9574e+06	0.692585	10500	0.538	12925.6			Total all-causes	65 to 74	9.70888e+06	139547	6.9574e+06	0.692585	10500	0.538	75076.5
	75 to 84	5.17256e+06	185726	2.78505e+06	0.277242	6500	0.333	61846.8				75 to 84	766795	27532.5	2.78505e+06	0.277242	6500	0.333	9168.33				75 to 84	4.40577e+06	158194	2.78505e+06	0.277242	6500	0.333	52678.4
	85 to 94	611260	209299	292051	0.0290727	2300	0.118	24697.2				85 to 94	92480	31665.6	292051	0.0290727	2300	0.118	3736.55				85 to 94	518780	177633	292051	0.0290727	2300	0.118	20960.7
	95 plus	27648.8	250000	11059.5	0.00110093	200	0.01	2500				95 plus	4076.22	36857.1	11059.5	0.00110093	200	0.01	368.571				95 plus	23572.6	213143	11059.5	0.00110093	200	0.01	2131.43
	Total	1.71919e+07	171139	1.00456e+07		19500		177046				Total	2.53488e+06	120080	1.00456e+07		19500		26199				Total	1.4657e+07	688517	1.00456e+07		19500		150847
2006											2006											2006
Total all-causes	65 to 74	1.05525e+07	154282	6.83973e+06	0.680719	10500	0.538	83003.5			Total all-causes	65 to 74	1.63791e+06	23947	6.83973e+06	0.680719	10500	0.538	12883.5			Total all-causes	65 to 74	8.91454e+06	130335	6.83973e+06	0.680719	10500	0.538	70120
	75 to 84	5.18003e+06	178756	2.89783e+06	0.288404	6500	0.333	59525.6				75 to 84	796945	27501.5	2.89783e+06	0.288404	6500	0.333	9157.99				75 to 84	4.38308e+06	151254	2.89783e+06	0.288404	6500	0.333	50367.6
	85 to 94	600302	201157	298424	0.0297004	2300	0.118	23736.5				85 to 94	94192.6	31563.3	298424	0.0297004	2300	0.118	3724.47				85 to 94	506109	169594	298424	0.0297004	2300	0.118	20012.1
	95 plus	29415.5	248725	11826.5	0.00117702	200	0.01	2487.25				95 plus	4355.17	36825.5	11826.5	0.00117702	200	0.01	368.255				95 plus	25060.3	211899	11826.5	0.00117702	200	0.01	2118.99
	Total	1.63622e+07	162843	1.00478e+07		19500		168753				Total	2.5334e+06	119837	1.00478e+07		19500		26134.2				Total	1.38288e+07	663082	1.00478e+07		19500		142619
2007											2007											2007
Total all-causes	65 to 74	1.01325e+07	150924	6.71365e+06	0.673051	10500	0.538	81197			Total all-causes	65 to 74	1.60707e+06	23937.4	6.71365e+06	0.673051	10500	0.538	12878.3			Total all-causes	65 to 74	8.52543e+06	126986	6.71365e+06	0.673051	10500	0.538	68318.7
	75 to 84	5.20253e+06	176896	2.94101e+06	0.29484	6500	0.333	58906.3				75 to 84	809061	27509.6	2.94101e+06	0.29484	6500	0.333	9160.69				75 to 84	4.39347e+06	149386	2.94101e+06	0.29484	6500	0.333	49745.6
	85 to 94	603844	196142	307861	0.0308634	2300	0.118	23144.7				85 to 94	96791.6	31440	307861	0.0308634	2300	0.118	3709.92				85 to 94	507052	164702	307861	0.0308634	2300	0.118	19434.8
	95 plus	30258.1	243530	12424.8	0.0012456	200	0.01	2435.3				95 plus	4568.82	36771.8	12424.8	0.0012456	200	0.01	367.718				95 plus	25689.2	206758	12424.8	0.0012456	200	0.01	2067.58
	Total	1.59691e+07	160092	9.97495e+06		19500		165683				Total	2.51749e+06	119659	9.97495e+06		19500		26116.6				Total	1.34516e+07	647832	9.97495e+06		19500		139567
2008											2008											2008
Total all-causes	65 to 74	9.68979e+06	151792	6.38357e+06	0.660231	10500	0.538	81664.3			Total all-causes	65 to 74	1.53086e+06	23981.2	6.38358e+06	0.660231	10500	0.538	12901.9			Total all-causes	65 to 74	8.15893e+06	127811	6.38358e+06	0.660231	10500	0.538	68762.5
	75 to 84	5.235e+06	177670	2.94647e+06	0.304743	6500	0.333	59164.3				75 to 84	811019	27525.1	2.94647e+06	0.304743	6500	0.333	9165.86				75 to 84	4.42398e+06	150145	2.94647e+06	0.304743	6500	0.333	49998.4
	85 to 94	630490	193946	325085	0.0336224	2300	0.118	22885.7				85 to 94	101780	31308.7	325085	0.0336224	2300	0.118	3694.43				85 to 94	528710	162638	325085	0.0336224	2300	0.118	19191.3
	95 plus	32540	239853	13566.6	0.00140315	200	0.01	2398.53				95 plus	4983.06	36730.3	13566.6	0.00140315	200	0.01	367.303				95 plus	27556.9	203123	13566.6	0.00140315	200	0.01	2031.23
	Total	1.55878e+07	161219	9.66869e+06		19500		166113				Total	2.44864e+06	119545	9.6687e+06		19500		26129.5				Total	1.31392e+07	643717	9.6687e+06		19500		139983
2009											2009											2009
Total all-causes	65 to 74	8.77122e+06	144920	6.05246e+06	0.648902	10500	0.538	77966.8			Total all-causes	65 to 74	1.45338e+06	24013	6.05246e+06	0.648902	10500	0.538	12919			Total all-causes	65 to 74	7.31784e+06	120907	6.05246e+06	0.648902	10500	0.538	65047.8
	75 to 84	4.98418e+06	171528	2.90575e+06	0.311533	6500	0.333	57118.9				75 to 84	799645	27519.4	2.90575e+06	0.311533	6500	0.333	9163.98				75 to 84	4.18453e+06	144009	2.90575e+06	0.311533	6500	0.333	47954.9
	85 to 94	665526	187801	354378	0.0379939	2300	0.118	22160.5				85 to 94	110692	31235.6	354378	0.0379939	2300	0.118	3685.8				85 to 94	554833	156565	354378	0.0379939	2300	0.118	18474.7
	95 plus	34289	233997	14653.6	0.00157105	200	0.01	2339.97				95 plus	5376.67	36691.8	14653.6	0.00157105	200	0.01	366.918				95 plus	28912.3	197305	14653.6	0.00157105	200	0.01	1973.05
	Total	1.44552e+07	154978	9.32724e+06		19500		159586				Total	2.36909e+06	119460	9.32724e+06		19500		26135.7				Total	1.20861e+07	618786	9.32724e+06		19500		133451
2010											2010											2010
Total all-causes	65 to 74	8.33745e+06	145350	5.73612e+06	0.63478	10500	0.538	78198.2			Total all-causes	65 to 74	1.37951e+06	24049.6	5.73612e+06	0.63478	10500	0.538	12938.7			Total all-causes	65 to 74	6.95794e+06	121300	5.73612e+06	0.63478	10500	0.538	65259.6
	75 to 84	4.98433e+06	172378	2.8915e+06	0.319984	6500	0.333	57402				75 to 84	795062	27496.5	2.8915e+06	0.319984	6500	0.333	9156.33				75 to 84	4.18926e+06	144882	2.8915e+06	0.319984	6500	0.333	48245.7
	85 to 94	730665	185980	392873	0.0434768	2300	0.118	21945.6				85 to 94	122319	31134.3	392873	0.0434768	2300	0.118	3673.85				85 to 94	608347	154846	392873	0.0434768	2300	0.118	18271.8
	95 plus	36521.6	229747	15896.4	0.00175915	200	0.01	2297.47				95 plus	5829.41	36671.2	15896.4	0.00175915	200	0.01	366.712				95 plus	30692.1	193076	15896.4	0.00175915	200	0.01	1930.76
	Total	1.4089e+07	155913	9.0364e+06		19500		159843				Total	2.30272e+06	119352	9.0364e+06		19500		26135.6				Total	1.17862e+07	614103	9.0364e+06		19500		133708
2011											2011											2011
Total all-causes	65 to 74	7.58493e+06	137810	5.50389e+06	0.618212	10500	0.538	74141.9			Total all-causes	65 to 74	1.31913e+06	23967.3	5.50389e+06	0.618212	10500	0.538	12894.4			Total all-causes	65 to 74	6.26579e+06	113843	5.50389e+06	0.618212	10500	0.538	61247.5
	75 to 84	4.86935e+06	165490	2.94238e+06	0.330496	6500	0.333	55108.1				75 to 84	806332	27404.1	2.94238e+06	0.330496	6500	0.333	9125.55				75 to 84	4.06301e+06	138086	2.94238e+06	0.330496	6500	0.333	45982.6
	85 to 94	789500	179315	440286	0.0494541	2300	0.118	21159.2				85 to 94	136665	31040.1	440286	0.0494541	2300	0.118	3662.73				85 to 94	652835	148275	440286	0.0494541	2300	0.118	17496.5
	95 plus	36429.6	222644	16362.2	0.00183785	200	0.01	2226.44				95 plus	5993.76	36631.7	16362.2	0.00183785	200	0.01	366.317				95 plus	30435.8	186013	16362.2	0.00183785	200	0.01	1860.13
	Total	1.32802e+07	149167	8.90292e+06		19500		152636				Total	2.26813e+06	119043	8.90292e+06		19500		26049				Total	1.10121e+07	586217	8.90292e+06		19500		126587
2012											2012											2012
Total all-causes	65 to 74	7.29838e+06	132879	5.4925e+06	0.60718	10500	0.538	71488.9			Total all-causes	65 to 74	1.30697e+06	23795.6	5.4925e+06	0.60718	10500	0.538	12802			Total all-causes	65 to 74	5.9914e+06	109083	5.4925e+06	0.60718	10500	0.538	58686.9
	75 to 84	4.91263e+06	161958	3.03327e+06	0.33532	6500	0.333	53932.1				75 to 84	826828	27258.6	3.03327e+06	0.33532	6500	0.333	9077.11				75 to 84	4.08581e+06	134700	3.03327e+06	0.33532	6500	0.333	44855
	85 to 94	891173	176917	503723	0.0556852	2300	0.118	20876.2				85 to 94	155829	30935.4	503723	0.0556852	2300	0.118	3650.37				85 to 94	735345	145982	503723	0.0556852	2300	0.118	17225.9
	95 plus	36098.5	219860	16418.9	0.00181506	200	0.01	2198.6				95 plus	6006.11	36580.5	16418.9	0.00181506	200	0.01	365.805				95 plus	30092.4	183279	16418.9	0.00181506	200	0.01	1832.79
	Total	1.31383e+07	145240	9.04591e+06		19500		148496				Total	2.29564e+06	118570	9.04591e+06		19500		25895.3				Total	1.08426e+07	573045	9.04591e+06		19500		122601
2013											2013											2013
Total all-causes	65 to 74	6.99205e+06	127667	5.47679e+06	0.595695	10500	0.538	68684.8			Total all-causes	65 to 74	1.28889e+06	23533.7	5.47679e+06	0.595695	10500	0.538	12661.1			Total all-causes	65 to 74	5.70315e+06	104133	5.47679e+06	0.595695	10500	0.538	56023.6
	75 to 84	4.97126e+06	158592	3.13463e+06	0.340945	6500	0.333	52811				75 to 84	849435	27098.4	3.13463e+06	0.340945	6500	0.333	9023.77				75 to 84	4.12183e+06	131493	3.13463e+06	0.340945	6500	0.333	43787.3
	85 to 94	992253	175309	566001	0.0615623	2300	0.118	20686.5				85 to 94	174523	30834.4	566001	0.0615623	2300	0.118	3638.46				85 to 94	817729	144475	566001	0.0615623	2300	0.118	17048
	95 plus	36412.8	220266	16531.2	0.00179806	200	0.01	2202.66				95 plus	6034.55	36503.9	16531.2	0.00179806	200	0.01	365.039				95 plus	30378.2	183762	16531.2	0.00179806	200	0.01	1837.62
	Total	1.2992e+07	141310	9.19395e+06		19500		144385				Total	2.31889e+06	117970	9.19395e+06		19500		25688.4				Total	1.06731e+07	563864	9.19395e+06		19500		118697
2014											2014											2014
Total all-causes	65 to 74	6.95288e+06	124445	5.58713e+06	0.59156	10500	0.538	66951.2			Total all-causes	65 to 74	1.29889e+06	23248	5.58713e+06	0.59156	10500	0.538	12507.4			Total all-causes	65 to 74	5.65399e+06	101197	5.58713e+06	0.59156	10500	0.538	54443.8
	75 to 84	5.02782e+06	156511	3.21244e+06	0.34013	6500	0.333	52118.1				75 to 84	865611	26945.6	3.21244e+06	0.34013	6500	0.333	8972.89				75 to 84	4.1622e+06	129565	3.21244e+06	0.34013	6500	0.333	43145.2
	85 to 94	1.0828e+06	172962	626037	0.0662842	2300	0.118	20409.5				85 to 94	192505	30749.8	626037	0.0662842	2300	0.118	3628.47				85 to 94	890299	142212	626037	0.0662842	2300	0.118	16781
	95 plus	41869.2	218828	19133.4	0.00202583	200	0.01	2188.28				95 plus	6974.49	36451.9	19133.4	0.00202583	200	0.01	364.519				95 plus	34894.7	182376	19133.4	0.00202583	200	0.01	1823.76
	Total	1.31054e+07	138758	9.44474e+06		19500		141667				Total	2.36398e+06	117395	9.44474e+06		19500		25473.3				Total	1.07414e+07	555350	9.44474e+06		19500		116194
2015											2015											2015
Total all-causes	65 to 74	7.32818e+06	126385	5.79828e+06	0.595227	10500	0.538	67995.3			Total all-causes	65 to 74	1.33455e+06	23016.3	5.79828e+06	0.595227	10500	0.538	12382.8			Total all-causes	65 to 74	5.99363e+06	103369	5.79828e+06	0.595227	10500	0.538	55612.6
	75 to 84	5.20271e+06	159993	3.25183e+06	0.333819	6500	0.333	53277.8				75 to 84	873158	26851.3	3.25183e+06	0.333819	6500	0.333	8941.48				75 to 84	4.32955e+06	133142	3.25183e+06	0.333819	6500	0.333	44336.3
	85 to 94	1.16948e+06	174252	671142	0.0688966	2300	0.118	20561.8				85 to 94	206013	30695.9	671142	0.0688966	2300	0.118	3622.12				85 to 94	963468	143556	671142	0.0688966	2300	0.118	16939.7
	95 plus	43729.2	218199	20040.9	0.00205732	200	0.01	2181.99				95 plus	7291.07	36380.9	20040.9	0.00205731	200	0.01	363.809				95 plus	36438.1	181818	20040.9	0.00205731	200	0.01	1818.18
	Total	1.37441e+07	141091	9.7413e+06		19500		144017				Total	2.42101e+06	116944	9.7413e+06		19500		25310.2				Total	1.13231e+07	561886	9.7413e+06		19500		118707
2016											2016											2016
Total all-causes	65 to 74	7.41041e+06	122671	6.04088e+06	0.603778	10500	0.538	65997			Total all-causes	65 to 74	1.3802e+06	22847.7	6.04088e+06	0.603778	10500	0.538	12292.1			Total all-causes	65 to 74	6.0302e+06	99823.3	6.04088e+06	0.603778	10500	0.538	53704.9
	75 to 84	5.08994e+06	157380	3.23417e+06	0.323251	6500	0.333	52407.5				75 to 84	866570	26794.2	3.23417e+06	0.323251	6500	0.333	8922.46				75 to 84	4.22337e+06	130586	3.23417e+06	0.323251	6500	0.333	43485.1
	85 to 94	1.21383e+06	171368	708317	0.0707953	2300	0.118	20221.4				85 to 94	217129	30654.2	708317	0.0707954	2300	0.118	3617.19				85 to 94	996700	140714	708317	0.0707954	2300	0.118	16604.2
	95 plus	46892.8	215441	21765.9	0.00217548	200	0.01	2154.41				95 plus	7899.43	36292.6	21765.9	0.00217548	200	0.01	362.926				95 plus	38993.4	179148	21765.9	0.00217548	200	0.01	1791.48
	Total	1.37611e+07	137540	1.00051e+07		19500		140780				Total	2.4718e+06	116589	1.00051e+07		19500		25194.6				Total	1.12893e+07	550271	1.00051e+07		19500		115586
2017											2017											2017
Total all-causes	65 to 74	7.44388e+06	117297	6.34619e+06	0.616826	10500	0.538	63105.7			Total all-causes	65 to 74	1.44748e+06	22808.6	6.34619e+06	0.616826	10500	0.538	12271			Total all-causes	65 to 74	5.99641e+06	94488.2	6.34619e+06	0.616819	10500	0.538	50834.7
	75 to 84	4.84194e+06	151676	3.19229e+06	0.310279	6500	0.333	50508.1				75 to 84	855579	26801.4	3.19229e+06	0.310279	6500	0.333	8924.87				75 to 84	3.98636e+06	124875	3.19229e+06	0.310275	6500	0.333	41583.2
	85 to 94	1.21835e+06	167745	726309	0.0705945	2300	0.118	19793.9				85 to 94	222828	30679.6	726309	0.0705945	2300	0.118	3620.19				85 to 94	995518	137042	726434	0.0706058	2300	0.118	16170.9
	95 plus	50107.9	211692	23670.2	0.00230065	200	0.01	2116.92				95 plus	8576.6	36233.8	23670.2	0.00230065	200	0.01	362.338				95 plus	41531.3	175459	23670.2	0.00230062	200	0.01	1754.59
	Total	1.35543e+07	131742	1.02885e+07		19500		135525				Total	2.53446e+06	116523	1.02885e+07		19500		25178.4				Total	1.10198e+07	531863	1.02886e+07		19500		110343
2018											2018											2018
Total all-causes	65 to 74	7.87203e+06	116169	6.77636e+06	0.640721	10500	0.538	62498.9			Total all-causes	65 to 74	1.54676e+06	22825.8	6.77636e+06	0.640721	10500	0.538	12280.3			Total all-causes	65 to 74	6.32527e+06	93343.1	6.77636e+06	0.640721	10500	0.538	50218.6
	75 to 84	4.5367e+06	149418	3.03624e+06	0.287084	6500	0.333	49756.3				75 to 84	816017	26875.9	3.03624e+06	0.287084	6500	0.333	8949.68				75 to 84	3.72068e+06	122542	3.03624e+06	0.287084	6500	0.333	40806.6
	85 to 94	1.24662e+06	169118	737129	0.0696973	2300	0.118	19955.9				85 to 94	226762	30762.9	737129	0.0696973	2300	0.118	3630.02				85 to 94	1.01985e+06	138355	737129	0.0696973	2300	0.118	16325.9
	95 plus	56512.6	213931	26416.3	0.00249772	200	0.01	2139.31				95 plus	9575.76	36249.5	26416.3	0.00249772	200	0.01	362.495				95 plus	46936.8	177681	26416.3	0.00249772	200	0.01	1776.81
	Total	1.37119e+07	129649	1.05761e+07		19500		134350				Total	2.59911e+06	116714	1.05761e+07		19500		25222.5				Total	1.11127e+07	531922	1.05761e+07		19500		109128
2019											2019											2019
Total all-causes	65 to 74	8.41816e+06	115880	7.26457e+06	0.666431	10500	0.538	62343.3			Total all-causes	65 to 74	1.65874e+06	22833.3	7.26457e+06	0.666431	10500	0.538	12284.3			Total all-causes	65 to 74	6.75942e+06	93046.4	7.26457e+06	0.666431	10500	0.538	50059
	75 to 84	4.27087e+06	148719	2.87178e+06	0.263449	6500	0.333	49523.3				75 to 84	774601	26972.9	2.87178e+06	0.263449	6500	0.333	8981.97				75 to 84	3.49626e+06	121746	2.87178e+06	0.263449	6500	0.333	40541.3
	85 to 94	1.24822e+06	170037	734091	0.0673434	2300	0.118	20064.3				85 to 94	226676	30878.4	734091	0.0673434	2300	0.118	3643.65				85 to 94	1.02155e+06	139158	734091	0.0673434	2300	0.118	16420.7
	95 plus	64779.7	213971	30275	0.00277735	200	0.01	2139.71				95 plus	10998.7	36329.1	30275	0.00277735	200	0.01	363.291				95 plus	53781.1	177642	30275	0.00277735	200	0.01	1776.42
	Total	1.4002e+07	128451	1.09007e+07		19500		134071				Total	2.67102e+06	117014	1.09007e+07		19500		25273.2				Total	1.1331e+07	531592	1.09007e+07		19500		108797
MALES Central Europe											MALES Central Europe											MALES Central Europe
1990											1990											1990
Total all-causes	65 to 74	4.17782e+06	126882	3.29267e+06	0.640511	10500	0.538	68262.8			Total all-causes	65 to 74	772877	23472.7	3.29267e+06	0.640511	10500	0.538	12628.3			Total all-causes	65 to 74	3.40494e+06	103410	3.29267e+06	0.640511	10500	0.538	55634.5
	75 to 84	2.84698e+06	179856	1.58292e+06	0.307921	6500	0.333	59892				75 to 84	458905	28991	1.58292e+06	0.307921	6500	0.333	9654				75 to 84	2.38808e+06	150865	1.58292e+06	0.307921	6500	0.333	50238
	85 to 94	561210	217042	258572	0.0502992	2300	0.118	25610.9				85 to 94	84859	32818.3	258573	0.0502992	2300	0.118	3872.55				85 to 94	476351	184223	258573	0.0502992	2300	0.118	21738.4
	95 plus	16465.3	252394	6523.65	0.00126902	200	0.01	2523.94				95 plus	2473.99	37923.3	6523.65	0.00126902	200	0.01	379.233				95 plus	13991.3	214470	6523.65	0.00126902	200	0.01	2144.7
	Total	7.60247e+06	147888	5.14069e+06		19500		156290				Total	1.31912e+06	123205	5.14069e+06		19500		26534.1				Total	6.28336e+06	652969	5.14069e+06		19500		129756
1991											1991											1991
Total all-causes	65 to 74	4.40906e+06	126998	3.47175e+06	0.65989	10500	0.538	68325.1			Total all-causes	65 to 74	814027	23447.2	3.47175e+06	0.65989	10500	0.538	12614.6			Total all-causes	65 to 74	3.59503e+06	103551	3.47175e+06	0.65989	10500	0.538	55710.5
	75 to 84	2.72029e+06	179844	1.51259e+06	0.287504	6500	0.333	59887.9				75 to 84	438318	28978.1	1.51259e+06	0.287504	6500	0.333	9649.69				75 to 84	2.28197e+06	150865	1.51259e+06	0.287504	6500	0.333	50238.2
	85 to 94	580442	214977	270002	0.0513206	2300	0.118	25367.2				85 to 94	88646.7	32831.8	270002	0.0513206	2300	0.118	3874.16				85 to 94	491795	182145	270002	0.0513206	2300	0.118	21493.1
	95 plus	17073.9	252521	6761.37	0.00128517	200	0.01	2525.21				95 plus	2568.42	37986.6	6761.37	0.00128516	200	0.01	379.866				95 plus	14505.5	214534	6761.37	0.00128516	200	0.01	2145.34
	Total	7.72686e+06	146868	5.26109e+06		19500		156105				Total	1.34356e+06	123244	5.26109e+06		19500		26518.3				Total	6.3833e+06	651095	5.26109e+06		19500		129587
1992											1992											1992
Total all-causes	65 to 74	4.7023e+06	128822	3.65022e+06	0.679848	10500	0.538	69306.3			Total all-causes	65 to 74	855645	23440.9	3.65022e+06	0.679848	10500	0.538	12611.2			Total all-causes	65 to 74	3.84665e+06	105381	3.65022e+06	0.679848	10500	0.538	56695.1
	75 to 84	2570938	179586	1.43159e+06	0.266631	6500	0.333	59802.2				75 to 84	414487	28952.9	1.43159e+06	0.266631	6500	0.333	9641.31				75 to 84	2.15645e+06	150633	1.43159e+06	0.266631	6500	0.333	50160.9
	85 to 94	603701	215370	280309	0.0522071	2300	0.118	25413.6				85 to 94	92039.4	32835	280309	0.0522071	2300	0.118	3874.53				85 to 94	511661	182535	280309	0.0522071	2300	0.118	21539.1
	95 plus	17687.3	250746	7053.86	0.00131377	200	0.01	2507.46				95 plus	2680.65	38002.6	7053.86	0.00131377	200	0.01	380.026				95 plus	15006.6	212743	7053.86	0.00131377	200	0.01	2127.43
	Total	7.89462e+06	147036	5.36918e+06		19500		157030				Total	1.36485e+06	123231	5.36918e+06		19500		26507.1				Total	6.52977e+06	651293	5.36918e+06		19500		130523
1993											1993											1993
Total all-causes	65 to 74	4.91303e+06	128089	3.83563e+06	0.699745	10500	0.538	68912.1			Total all-causes	65 to 74	898638	23428.7	3.83563e+06	0.699745	10500	0.538	12604.6			Total all-causes	65 to 74	4.01439e+06	104661	3.83563e+06	0.699745	10500	0.538	56307.5
	75 to 84	2.3807e+06	176389	1.34969e+06	0.246228	6500	0.333	58737.5				75 to 84	390338	28920.5	1.34969e+06	0.246228	6500	0.333	9630.53				75 to 84	1.99037e+06	147468	1.34969e+06	0.246228	6500	0.333	49106.9
	85 to 94	626884	217187	288638	0.0526571	2300	0.118	25628.1				85 to 94	94730.9	32820	288638	0.0526571	2300	0.118	3872.76				85 to 94	532153	184367	288638	0.0526571	2300	0.118	21755.3
	95 plus	18444.9	245598	7510.2	0.00137011	200	0.01	2455.98				95 plus	2851.64	37970.2	7510.2	0.00137011	200	0.01	379.702				95 plus	15593.3	207628	7510.2	0.00137011	200	0.01	2076.28
	Total	7.93906e+06	144835	5.48146e+06		19500		155734				Total	1.38656e+06	123139	5.48146e+06		19500		26487.6				Total	6.55251e+06	644124	5.48146e+06		19500		129246
1994											1994											1994
Total all-causes	65 to 74	5.12248e+06	128273	3.99341e+06	0.71259	10500	0.538	69011.1			Total all-causes	65 to 74	935176	23418	3.99341e+06	0.71259	10500	0.538	12598.9			Total all-causes	65 to 74	4.18731e+06	104855	3.99341e+06	0.71259	10500	0.538	56412.2
	75 to 84	2.27346e+06	174135	1.30557e+06	0.232968	6500	0.333	57987				75 to 84	376871	28866.4	1.30557e+06	0.232968	6500	0.333	9612.49				75 to 84	1.89659e+06	145269	1.30557e+06	0.232968	6500	0.333	48374.5
	85 to 94	641336	215886	297072	0.0530099	2300	0.118	25474.5				85 to 94	97537.4	32832.9	297072	0.0530099	2300	0.118	3874.29				85 to 94	543798	183053	297072	0.0530099	2300	0.118	21600.2
	95 plus	19493.7	242883	8025.98	0.00143217	200	0.01	2428.83				95 plus	3046.57	37958.8	8025.98	0.00143217	200	0.01	379.588				95 plus	16447.2	204924	8025.98	0.00143217	200	0.01	2049.24
	Total	8.05677e+06	143766	5.60408e+06		19500		154901				Total	1.41263e+06	123076	5.60408e+06		19500		26465.2				Total	6.64414e+06	638101	5.60408e+06		19500		128436
1995											1995											1995
Total all-causes	65 to 74	5.28165e+06	129482	4.07906e+06	0.712214	10500	0.538	69661.4			Total all-causes	65 to 74	954280	23394.6	4.07906e+06	0.712214	10500	0.538	12586.3			Total all-causes	65 to 74	4.32737e+06	106087	4.07906e+06	0.712214	10500	0.538	57075.1
	75 to 84	2.31814e+06	173840	1.33349e+06	0.232831	6500	0.333	57888.7				75 to 84	383539	28762.1	1.33349e+06	0.232831	6500	0.333	9577.77				75 to 84	1.9346e+06	145078	1.33349e+06	0.232831	6500	0.333	48310.9
	85 to 94	661734	216392	305804	0.0533942	2300	0.118	25534.2				85 to 94	100488	32860.3	305804	0.0533942	2300	0.118	3877.52				85 to 94	561246	183531	305804	0.0533942	2300	0.118	21656.7
	95 plus	21489.9	240364	8940.57	0.00156105	200	0.01	2403.64				95 plus	3394.95	37972.3	8940.57	0.00156105	200	0.01	379.723				95 plus	18095	202392	8940.57	0.00156105	200	0.01	2023.92
	Total	8.28301e+06	144623	5.7273e+06		19500		155488				Total	1.4417e+06	122989	5.7273e+06		19500		26421.3				Total	6.84131e+06	637088	5.7273e+06		19500		129067
1996											1996											1996
Total all-causes	65 to 74	5.37684e+06	129323	4.1577e+06	0.710518	10500	0.538	69575.5			Total all-causes	65 to 74	971373	23363.2	4.1577e+06	0.710518	10500	0.538	12569.4			Total all-causes	65 to 74	4.40547e+06	105959	4.1577e+06	0.710518	10500	0.538	57006.1
	75 to 84	2.35822e+06	171818	1.37251e+06	0.234551	6500	0.333	57215.4				75 to 84	392581	28603.2	1.37251e+06	0.234551	6500	0.333	9524.86				75 to 84	1.96564e+06	143215	1.37251e+06	0.234551	6500	0.333	47690.6
	85 to 94	671784	215666	311493	0.0532318	2300	0.118	25448.5				85 to 94	102310	32845.1	311493	0.0532318	2300	0.118	3875.72				85 to 94	569474	182821	311493	0.0532318	2300	0.118	21572.8
	95 plus	23202.2	233399	9941.01	0.00169884	200	0.01	2333.99				95 plus	3770.35	37927.2	9941.01	0.00169884	200	0.01	379.272				95 plus	19431.8	195471	9941.01	0.00169884	200	0.01	1954.71
	Total	8.43005e+06	144063	5.85164e+06		19500		154574				Total	1.47003e+06	122739	5.85164e+06		19500		26349.3				Total	6.96001e+06	627466	5.85164e+06		19500		128224
1997											1997											1997
Total all-causes	65 to 74	5.45808e+06	129652	4.2098e+06	0.706191	10500	0.538	69752.7			Total all-causes	65 to 74	981850	23323	4.2098e+06	0.706191	10500	0.538	12547.8			Total all-causes	65 to 74	4.47623e+06	106329	4.2098e+06	0.706191	10500	0.538	57204.9
	75 to 84	2.43011e+06	170629	1.4242e+06	0.238909	6500	0.333	56819.5				75 to 84	405053	28440.7	1.4242e+06	0.238909	6500	0.333	9470.75				75 to 84	2.02505e+06	142188	1.4242e+06	0.238909	6500	0.333	47348.8
	85 to 94	675150	213569	316127	0.0530302	2300	0.118	25201.1				85 to 94	103766	32824	316127	0.0530302	2300	0.118	3873.24				85 to 94	571384	180745	316127	0.0530302	2300	0.118	21327.9
	95 plus	25346.5	227516	11140.6	0.00186883	200	0.01	2275.16				95 plus	4222.59	37902.8	11140.6	0.00186883	200	0.01	379.028				95 plus	21123.9	189613	11140.6	0.00186883	200	0.01	1896.13
	Total	8.58868e+06	144075	5.96127e+06		19500		154049				Total	1.49489e+06	122491	5.96127e+06		19500		26270.8				Total	7.09379e+06	618875	5.96127e+06		19500		127778
1998											1998											1998
Total all-causes	65 to 74	5.35139e+06	125936	4.24929e+06	0.70074	10500	0.538	67753.5			Total all-causes	65 to 74	988977	23273.9	4.24929e+06	0.70074	10500	0.538	12521.4			Total all-causes	65 to 74	4.36241e+06	102662	4.24929e+06	0.70074	10500	0.538	55232.2
	75 to 84	2.47216e+06	166652	1.48343e+06	0.244628	6500	0.333	55495.2				75 to 84	419468	28276.9	1.48343e+06	0.244628	6500	0.333	9416.22				75 to 84	2.0527e+06	138375	1.48343e+06	0.244628	6500	0.333	46079
	85 to 94	671883	210749	318808	0.0525738	2300	0.118	24868.3				85 to 94	104589	32806.2	318808	0.0525738	2300	0.118	3871.13				85 to 94	567294	177942	318808	0.0525738	2300	0.118	20997.2
	95 plus	28075.7	224958	12480.4	0.00205812	200	0.01	2249.58				95 plus	4725.92	37866.6	12480.4	0.00205812	200	0.01	378.666				95 plus	23349.8	187091	12480.4	0.00205812	200	0.01	1870.91
	Total	8.52351e+06	140559	6.06401e+06		19500		150367				Total	1.51776e+06	122224	6.06401e+06		19500		26187.4				Total	7.00575e+06	606071	6.06401e+06		19500		124179
1999											1999											1999
Total all-causes	65 to 74	5.26748e+06	123082	4.27965e+06	0.694449	10500	0.538	66218.1			Total all-causes	65 to 74	994920	23247.7	4.27965e+06	0.694449	10500	0.538	12507.3			Total all-causes	65 to 74	4.27256e+06	99834.2	4.27965e+06	0.694449	10500	0.538	53710.8
	75 to 84	2.54018e+06	163765	1.55112e+06	0.251696	6500	0.333	54533.6				75 to 84	437164	28183.8	1.55112e+06	0.251696	6500	0.333	9385.22				75 to 84	2.10302e+06	135581	1.55112e+06	0.251696	6500	0.333	45148.4
	85 to 94	667821	210017	317984	0.0515984	2300	0.118	24782.1				85 to 94	104317	32805.8	317984	0.0515984	2300	0.118	3871.08				85 to 94	563504	177212	317984	0.0515984	2300	0.118	20911
	95 plus	31270.7	224842	13907.8	0.00225679	200	0.01	2248.42				95 plus	5268.52	37881.6	13907.8	0.00225679	200	0.01	378.816				95 plus	26002.2	186961	13907.8	0.00225679	200	0.01	1869.61
	Total	8.50675e+06	138037	6.16266e+06		19500		147782				Total	1.54167e+06	122119	6.16266e+06		19500		26142.4				Total	6.96508e+06	599587	6.16266e+06		19500		121640
2000											2000											2000
Total all-causes	65 to 74	5.14169e+06	119503	4.30256e+06	0.687202	10500	0.538	64292.7			Total all-causes	65 to 74	999147	23222.2	4.30256e+06	0.687202	10500	0.538	12493.5			Total all-causes	65 to 74	4.14255e+06	96281	4.30256e+06	0.687202	10500	0.538	51799.2
	75 to 84	2.60624e+06	159766	1.63128e+06	0.260547	6500	0.333	53202.2				75 to 84	459519	28169.2	1.63128e+06	0.260547	6500	0.333	9380.36				75 to 84	2.14672e+06	131597	1.63128e+06	0.260547	6500	0.333	43821.9
	85 to 94	648625	207875	312026	0.0498366	2300	0.118	24529.3				85 to 94	102350	32801.7	312026	0.0498366	2300	0.118	3870.6				85 to 94	546275	175074	312026	0.0498366	2300	0.118	20658.7
	95 plus	33834.1	223809	15117.4	0.00241454	200	0.01	2238.09				95 plus	5716.69	37815.3	15117.4	0.00241454	200	0.01	378.153				95 plus	28117.4	185994	15117.4	0.00241454	200	0.01	1859.94
	Total	8.43039e+06	134650	6.26098e+06		19500		144262				Total	1.56673e+06	122008	6.26098e+06		19500		26122.6				Total	6.86366e+06	588946	6.26098e+06		19500		118140
2001											2001											2001
Total all-causes	65 to 74	5.07585e+06	117637	4.31484e+06	0.679037	10500	0.538	63288.8			Total all-causes	65 to 74	1.00174e+06	23216.2	4.31484e+06	0.679037	10500	0.538	12490.3			Total all-causes	65 to 74	4.07411e+06	94420.9	4.31484e+06	0.679037	10500	0.538	50798.5
	75 to 84	2.73031e+06	158062	1.72736e+06	0.271839	6500	0.333	52634.8				75 to 84	487226	28206.4	1.72736e+06	0.271839	6500	0.333	9392.72				75 to 84	2.24308e+06	129856	1.72736e+06	0.271839	6500	0.333	43242.1
	85 to 94	617643	208598	296093	0.046597	2300	0.118	24614.5				85 to 94	97205.1	32829.2	296093	0.046597	2300	0.118	3873.85				85 to 94	520438	175768	296093	0.046597	2300	0.118	20740.7
	95 plus	36340.1	226332	16056.1	0.00252679	200	0.01	2263.32				95 plus	6079.26	37862.6	16056.1	0.00252679	200	0.01	378.626				95 plus	30260.8	188470	16056.1	0.00252679	200	0.01	1884.7
	Total	8.46014e+06	133139	6.35435e+06		19500		142801				Total	1.59225e+06	122114	6.35435e+06		19500		26135.5				Total	6.86789e+06	588515	6.35435e+06		19500		116666
2002											2002											2002
Total all-causes	65 to 74	5.04576e+06	116588	4.32787e+06	0.671829	10500	0.538	62724.2			Total all-causes	65 to 74	1.00463e+06	23213.1	4.32787e+06	0.671829	10500	0.538	12488.6			Total all-causes	65 to 74	4.04113e+06	93374.6	4.32787e+06	0.671829	10500	0.538	50235.5
	75 to 84	2.8865e+06	158742	1.81836e+06	0.28227	6500	0.333	52861.1				75 to 84	514252	28281.1	1.81836e+06	0.28227	6500	0.333	9417.61				75 to 84	2.37225e+06	130461	1.81836e+06	0.28227	6500	0.333	43443.5
	85 to 94	587837	210716	278971	0.0433055	2300	0.118	24864.5				85 to 94	91720	32878	278971	0.0433055	2300	0.118	3879.61				85 to 94	496117	177838	278971	0.0433055	2300	0.118	20984.9
	95 plus	39240.4	234723	16717.7	0.00259515	200	0.01	2347.23				95 plus	6345.79	37958.4	16717.7	0.00259515	200	0.01	379.584				95 plus	32894.7	196765	16717.7	0.00259515	200	0.01	1967.65
	Total	8.55934e+06	132869	6.44191e+06		19500		142797				Total	1.61695e+06	122331	6.44191e+06		19500		26165.4				Total	6.94239e+06	598439	6.44191e+06		19500		116632
2003											2003											2003
Total all-causes	65 to 74	5.01196e+06	115817	4.32747e+06	0.664063	10500	0.538	62309.7			Total all-causes	65 to 74	1.00451e+06	23212.4	4.32747e+06	0.664063	10500	0.538	12488.3			Total all-causes	65 to 74	4.00745e+06	92604.9	4.32747e+06	0.664063	10500	0.538	49821.4
	75 to 84	3.03615e+06	159045	1.90899e+06	0.29294	6500	0.333	52962				75 to 84	541292	28354.9	1.90899e+06	0.29294	6500	0.333	9442.18				75 to 84	2.49486e+06	130690	1.90899e+06	0.29294	6500	0.333	43519.8
	85 to 94	552126	209677	263322	0.0404075	2300	0.118	24741.8				85 to 94	86736.7	32939.4	263322	0.0404075	2300	0.118	3886.85				85 to 94	465389	176737	263322	0.0404075	2300	0.118	20855
	95 plus	41383.8	245226	16875.8	0.00258963	200	0.01	2452.26				95 plus	6421.92	38054.1	16875.8	0.00258963	200	0.01	380.541				95 plus	34961.9	207172	16875.8	0.00258963	200	0.01	2071.72
	Total	8.64163e+06	132608	6.51666e+06		19500		142466				Total	1.63896e+06	122561	6.51666e+06		19500		26197.8				Total	7.00266e+06	607204	6.51666e+06		19500		116268
2004											2004											2004
Total all-causes	65 to 74	4.90684e+06	113717	4.31497e+06	0.655361	10500	0.538	61179.5			Total all-causes	65 to 74	1.00099e+06	23198.1	4.31497e+06	0.655361	10500	0.538	12480.6			Total all-causes	65 to 74	3.90585e+06	90518.5	4.31497e+06	0.655361	10500	0.538	48698.9
	75 to 84	3.1249e+06	157013	1.99022e+06	0.302276	6500	0.333	52285.2				75 to 84	565202	28399	1.99022e+06	0.302276	6500	0.333	9456.86				75 to 84	2.5597e+06	128614	1.99022e+06	0.302276	6500	0.333	42828.4
	85 to 94	535333	204174	262195	0.0398224	2300	0.118	24092.5				85 to 94	86398	32951.8	262195	0.0398224	2300	0.118	3888.31				85 to 94	448935	171222	262195	0.0398224	2300	0.118	20204.2
	95 plus	41932.7	250672	16728.1	0.00254067	200	0.01	2506.72				95 plus	6374.6	38107.1	16728.1	0.00254067	200	0.01	381.071				95 plus	35558.1	212565	16728.1	0.00254067	200	0.01	2125.65
	Total	8.609e+06	130754	6.58411e+06		19500		140064				Total	1.65897e+06	122656	6.58411e+06		19500		26206.8				Total	6.95004e+06	602919	6.58411e+06		19500		113857
2005											2005											2005
Total all-causes	65 to 74	4.83939e+06	112475	4.30262e+06	0.646611	10500	0.538	60511.8			Total all-causes	65 to 74	997632	23186.6	4.30262e+06	0.646611	10500	0.538	12474.4			Total all-causes	65 to 74	3.84176e+06	89288.9	4.30262e+06	0.646611	10500	0.538	48037.4
	75 to 84	3.20589e+06	156407	2.04971e+06	0.308036	6500	0.333	52083.6				75 to 84	582297	28408.8	2.04971e+06	0.308036	6500	0.333	9460.12				75 to 84	2.6236e+06	127999	2.04971e+06	0.308036	6500	0.333	42623.5
	85 to 94	572010	200530	285249	0.0428681	2300	0.118	23662.6				85 to 94	93858.6	32904.1	285249	0.0428681	2300	0.118	3882.68				85 to 94	478152	167626	285249	0.0428681	2300	0.118	19779.9
	95 plus	41665.1	251969	16535.8	0.00248505	200	0.01	2519.69				95 plus	6298.93	38092.7	16535.8	0.00248505	200	0.01	380.927				95 plus	35366.2	213877	16535.8	0.00248505	200	0.01	2138.77
	Total	8.65896e+06	130129	6.65411e+06		19500		138778				Total	1.68009e+06	122592	6.65411e+06		19500		26198.1				Total	6.97888e+06	598790	6.65411e+06		19500		112580
2006											2006											2006
Total all-causes	65 to 74	4.70497e+06	110070	4.27454e+06	0.636989	10500	0.538	59217.5			Total all-causes	65 to 74	990355	23168.7	4.27454e+06	0.636989	10500	0.538	12464.8			Total all-causes	65 to 74	3.71461e+06	86900.9	4.27454e+06	0.636989	10500	0.538	46752.7
	75 to 84	3.24589e+06	153844	2.10986e+06	0.31441	6500	0.333	51230.1				75 to 84	599100	28395.3	2.10986e+06	0.31441	6500	0.333	9455.63				75 to 84	2.64679e+06	125449	2.10986e+06	0.31441	6500	0.333	41774.5
	85 to 94	606261	195655	309863	0.0461756	2300	0.118	23087.2				85 to 94	101725	32828.9	309863	0.0461756	2300	0.118	3873.81				85 to 94	504536	162826	309863	0.0461756	2300	0.118	19213.4
	95 plus	40207.7	247066	16274.1	0.00242516	200	0.01	2470.66				95 plus	6186.99	38017.4	16274.1	0.00242516	200	0.01	380.174				95 plus	34020.7	209048	16274.1	0.00242516	200	0.01	2090.48
	Total	8.59733e+06	128117	6.71053e+06		19500		136005				Total	1.69737e+06	122410	6.71053e+06		19500		26174.4				Total	6.89996e+06	584224	6.71053e+06		19500		109831
2007											2007											2007
Total all-causes	65 to 74	4.60702e+06	108633	4.24091e+06	0.627853	10500	0.538	58444.4			Total all-causes	65 to 74	982176	23159.6	4.24091e+06	0.627853	10500	0.538	12459.8			Total all-causes	65 to 74	3.62484e+06	85473.2	4.24091e+06	0.627853	10500	0.538	45984.6
	75 to 84	3.27315e+06	151466	2.16099e+06	0.319927	6500	0.333	50438				75 to 84	613109	28371.7	2.16099e+06	0.319927	6500	0.333	9447.78				75 to 84	2.66004e+06	123094	2.16099e+06	0.319927	6500	0.333	40990.3
	85 to 94	648444	192767	336388	0.0498011	2300	0.118	22746.5				85 to 94	110181	32754.1	336388	0.0498011	2300	0.118	3864.98				85 to 94	538263	160012	336388	0.0498011	2300	0.118	18881.5
	95 plus	39009.2	238776	16337.1	0.00241865	200	0.01	2387.76				95 plus	6192.3	37903.3	16337.1	0.00241865	200	0.01	379.033				95 plus	32816.9	200873	16337.1	0.00241865	200	0.01	2008.73
	Total	8.56763e+06	126841	6.75463e+06		19500		134017				Total	1.71166e+06	122189	6.75462e+06		19500		26151.6				Total	6.85597e+06	569453	6.75462e+06		19500		107865
2008											2008											2008
Total all-causes	65 to 74	4.50946e+06	107177	4.20748e+06	0.619423	10500	0.538	57661.3			Total all-causes	65 to 74	974322	23156.9	4.20748e+06	0.620156	10500	0.538	12458.4			Total all-causes	65 to 74	3.53514e+06	84020.3	4.20748e+06	0.619423	10500	0.538	45202.9
	75 to 84	3.3034e+06	149720	2.20638e+06	0.324823	6500	0.333	49856.8				75 to 84	625618	28354.9	2.20638e+06	0.325207	6500	0.333	9442.19				75 to 84	2.67778e+06	121365	2.20638e+06	0.324823	6500	0.333	40414.6
	85 to 94	693987	191750	361923	0.0532822	2300	0.118	22626.4				85 to 94	118283	33423.9	353887	0.0521608	2300	0.118	3944.02				85 to 94	575704	159068	361923	0.0532822	2300	0.118	18770
	95 plus	38596.8	229818	16794.5	0.00247248	200	0.01	2298.18				95 plus	6346.65	37790	16794.5	0.00247541	200	0.01	377.9				95 plus	32250.1	192028	16794.5	0.00247248	200	0.01	1920.28
	Total	8.54545e+06	125806	6.79258e+06		19500		132443				Total	1.72457e+06	122726	6.78455e+06		19500		26222.5				Total	6.82087e+06	556481	6.79258e+06		19500		106308
2009											2009											2009
Total all-causes	65 to 74	4.41352e+06	105421	4.18655e+06	0.612423	10500	0.538	56716.7			Total all-causes	65 to 74	969230	23151	4.18655e+06	0.612423	10500	0.538	12455.3			Total all-causes	65 to 74	3.44429e+06	82270.3	4.18655e+06	0.612423	10500	0.538	44261.4
	75 to 84	3.31738e+06	147717	2.24577e+06	0.328519	6500	0.333	49189.8				75 to 84	636685	28350.4	2.24577e+06	0.328519	6500	0.333	9440.7				75 to 84	2.6807e+06	119367	2.24577e+06	0.328519	6500	0.333	39749.1
	85 to 94	739116	191319	386326	0.0565131	2300	0.118	22575.7				85 to 94	126118	32645.5	386326	0.0565131	2300	0.118	3852.17				85 to 94	612998	158674	386326	0.0565131	2300	0.118	18723.5
	95 plus	38883.1	223500	17397.3	0.00254495	200	0.01	2235				95 plus	6564.32	37731.7	17397.3	0.00254495	200	0.01	377.317				95 plus	32318.8	185769	17397.3	0.00254495	200	0.01	1857.69
	Total	8.5089e+06	124471	6.83604e+06		19500		130717				Total	1.7386e+06	121879	6.83604e+06		19500		26125.4				Total	6.7703e+06	546080	6.83604e+06		19500		104592
2010											2010											2010
Total all-causes	65 to 74	4.30792e+06	103268	4.1716e+06	0.606117	10500	0.538	55558.1			Total all-causes	65 to 74	965937	23155.1	4.1716e+06	0.606117	10500	0.538	12457.4			Total all-causes	65 to 74	3.34199e+06	80112.8	4.1716e+06	0.606117	10500	0.538	43100.7
	75 to 84	3.31244e+06	145192	2.28142e+06	0.331481	6500	0.333	48349				75 to 84	646986	28359	2.28142e+06	0.331481	6500	0.333	9443.54				75 to 84	2.66545e+06	116833	2.28142e+06	0.331481	6500	0.333	38905.4
	85 to 94	780989	189721	411652	0.0598113	2300	0.118	22387.1				85 to 94	134455	32662.3	411652	0.0598113	2300	0.118	3854.15				85 to 94	646535	157059	411652	0.0598113	2300	0.118	18532.9
	95 plus	38763.2	217391	17831.1	0.00259078	200	0.01	2173.91				95 plus	6725.74	37719.2	17831.1	0.00259078	200	0.01	377.192				95 plus	32037.4	179672	17831.1	0.00259078	200	0.01	1796.72
	Total	8.44011e+06	122631	6.8825e+06		19500		128468				Total	1.7541e+06	121895	6.8825e+06		19500		26132.3				Total	6.68601e+06	533676	6.8825e+06		19500		102336
2011											2011											2011
Total all-causes	65 to 74	4.22471e+06	100564	4.20101e+06	0.602613	10500	0.538	54103.4			Total all-causes	65 to 74	972248	23143.2	4.20101e+06	0.602613	10500	0.538	12451			Total all-causes	65 to 74	3.25246e+06	77420.8	4.20101e+06	0.602613	10500	0.538	41652.4
	75 to 84	3.28402e+06	141962	2.3133e+06	0.331831	6500	0.333	47273.4				75 to 84	656220	28367.2	2.3133e+06	0.331831	6500	0.333	9446.29				75 to 84	2.6278e+06	113595	2.3133e+06	0.331831	6500	0.333	37827.1
	85 to 94	820778	186766	439469	0.0630395	2300	0.118	22038.4				85 to 94	143665	32690.7	439469	0.0630395	2300	0.118	3857.5				85 to 94	677113	154075	439469	0.0630395	2300	0.118	18180.9
	95 plus	36839.3	210021	17540.8	0.00251613	200	0.01	2100.21				95 plus	6619.82	37739.6	17540.8	0.00251613	200	0.01	377.396				95 plus	30219.5	172281	17540.8	0.00251613	200	0.01	1722.81
	Total	8.36634e+06	120011	6.97133e+06		19500		125515				Total	1.77875e+06	121941	6.97133e+06		19500		26132.2				Total	6.58759e+06	517373	6.97133e+06		19500		99383.2
2012											2012											2012
Total all-causes	65 to 74	4.27182e+06	99463	4.29488e+06	0.602924	10500	0.538	53511.1			Total all-causes	65 to 74	992520	23109.4	4.29488e+06	0.602924	10500	0.538	12432.8			Total all-causes	65 to 74	3.2793e+06	76353.6	4.29488e+06	0.602924	10500	0.538	41078.2
	75 to 84	3.30031e+06	140700	2.34563e+06	0.329284	6500	0.333	46853.2				75 to 84	665653	28378.4	2.34563e+06	0.329284	6500	0.333	9450.01				75 to 84	2.63466e+06	112322	2.34563e+06	0.329284	6500	0.333	37403.2
	85 to 94	868526	186548	465577	0.0653587	2300	0.118	22012.7				85 to 94	152408	32735.2	465577	0.0653587	2300	0.118	3862.75				85 to 94	716119	153813	465577	0.0653587	2300	0.118	18149.9
	95 plus	36757.2	212106	17329.6	0.00243277	200	0.01	2121.06				95 plus	6548.08	37785.5	17329.6	0.00243277	200	0.01	377.855				95 plus	30209.1	174321	17329.6	0.00243277	200	0.01	1743.21
	Total	8.47741e+06	119008	7.12342e+06		19500		124498				Total	1.81713e+06	122008	7.12342e+06		19500		26123.5				Total	6.66028e+06	516809	7.12342e+06		19500		98374.6
2013											2013											2013
Total all-causes	65 to 74	4.29561e+06	97079.5	4.42484e+06	0.605597	10500	0.538	52228.7			Total all-causes	65 to 74	1.02018e+06	23055.7	4.42484e+06	0.605597	10500	0.538	12404			Total all-causes	65 to 74	3.27543e+06	74023.7	4.42484e+06	0.605597	10500	0.538	39824.8
	75 to 84	3.26663e+06	137715	2.37203e+06	0.324643	6500	0.333	45859				75 to 84	673149	28378.7	2.37203e+06	0.324643	6500	0.333	9450.09				75 to 84	2.59348e+06	109336	2.37203e+06	0.324643	6500	0.333	36408.9
	85 to 94	912721	185263	492663	0.0674273	2300	0.118	21861				85 to 94	161431	32767	492663	0.0674273	2300	0.118	3866.51				85 to 94	751290	152496	492663	0.0674273	2300	0.118	17994.5
	95 plus	36977.4	216951	17044.1	0.00233271	200	0.01	2169.51				95 plus	6457.17	37885	17044.1	0.00233271	200	0.01	378.85				95 plus	30520.3	179066	17044.1	0.00233271	200	0.01	1790.66
	Total	8.51194e+06	116497	7.30657e+06		19500		122118				Total	1.86122e+06	122086	7.30657e+06		19500		26099.4				Total	6.65072e+06	514922	7.30657e+06		19500		96018.8
2014											2014											2014
Total all-causes	65 to 74	4.40633e+06	96326.8	4.57436e+06	0.609416	10500	0.538	51823.8			Total all-causes	65 to 74	1.05221e+06	23002.4	4.57436e+06	0.609416	10500	0.538	12375.3			Total all-causes	65 to 74	3.35412e+06	73324.4	4.57436e+06	0.609416	10500	0.538	39448.5
	75 to 84	3.26612e+06	136458	2.3935e+06	0.318872	6500	0.333	45440.4				75 to 84	679301	28381.1	2.3935e+06	0.318872	6500	0.333	9450.89				75 to 84	2.58682e+06	108077	2.3935e+06	0.318872	6500	0.333	35989.5
	85 to 94	955336	183619	520282	0.0693142	2300	0.118	21667				85 to 94	170585	32787	520282	0.0693142	2300	0.118	3868.87				85 to 94	784751	150832	520282	0.0693142	2300	0.118	17798.1
	95 plus	39923.7	221859	17995.1	0.00239738	200	0.01	2218.59				95 plus	6834.77	37981.3	17995.1	0.00239738	200	0.01	379.813				95 plus	33088.9	183878	17995.1	0.00239738	200	0.01	1838.78
	Total	8.66771e+06	115475	7.50614e+06		19500		121150				Total	1.90893e+06	122152	7.50614e+06		19500		26074.9				Total	6.75878e+06	516110	7.50614e+06		19500		95075
2015											2015											2015
Total all-causes	65 to 74	4.59008e+06	96702.6	4.74659e+06	0.614188	10500	0.538	52026			Total all-causes	65 to 74	1.08938e+06	22950.8	4.74659e+06	0.614188	10500	0.538	12347.5			Total all-causes	65 to 74	3.5007e+06	73751.8	4.74659e+06	0.614188	10500	0.538	39678.5
	75 to 84	3.28931e+06	136217	2.41476e+06	0.31246	6500	0.333	45360.2				75 to 84	685466	28386.4	2.41476e+06	0.31246	6500	0.333	9452.69				75 to 84	2.60385e+06	107830	2.41476e+06	0.31246	6500	0.333	35907.5
	85 to 94	998602	182913	545945	0.0706428	2300	0.118	21583.7				85 to 94	179068	32799.7	545945	0.0706428	2300	0.118	3870.36				85 to 94	819534	150113	545945	0.0706428	2300	0.118	17713.3
	95 plus	47292.1	225862	20938.5	0.00270934	200	0.01	2258.62				95 plus	7964.55	38037.9	20938.5	0.00270934	200	0.01	380.379				95 plus	39327.5	187824	20938.5	0.00270934	200	0.01	1878.24
	Total	8.92528e+06	115489	7.72824e+06		19500		121229				Total	1.96188e+06	122175	7.72824e+06		19500		26051				Total	6.96341e+06	519520	7.72824e+06		19500		95177.6
2016											2016											2016
Total all-causes	65 to 74	4.71522e+06	95542.7	4.9352e+06	0.620237	10500	0.538	51402			Total all-causes	65 to 74	1.13017e+06	22900.2	4.9352e+06	0.620237	10500	0.538	12320.3			Total all-causes	65 to 74	3.58505e+06	72642.5	4.9352e+06	0.620237	10500	0.538	39081.7
	75 to 84	3.24157e+06	133636	2.42568e+06	0.30485	6500	0.333	44500.7				75 to 84	687783	28354.2	2.42568e+06	0.30485	6500	0.333	9441.96				75 to 84	2.55379e+06	105281	2.42568e+06	0.30485	6500	0.333	35058.7
	85 to 94	1.02548e+06	179019	572834	0.0719917	2300	0.118	21124.3				85 to 94	187638	32756.1	572834	0.0719917	2300	0.118	3865.22				85 to 94	837846	146263	572834	0.0719917	2300	0.118	17259.1
	95 plus	51816.2	222986	23237.5	0.0029204	200	0.01	2229.86				95 plus	8831.1	38003.7	23237.5	0.0029204	200	0.01	380.037				95 plus	42985.1	184982	23237.5	0.0029204	200	0.01	1849.82
	Total	9.03409e+06	113537	7.95695e+06		19500		119257				Total	2.01442e+06	122014	7.95695e+06		19500		26007.5				Total	7.01967e+06	509169	7.95695e+06		19500		93249.3
2017											2017											2017
Total all-causes	65 to 74	4.88356e+06	95132.9	5.13341e+06	0.627067	10500	0.538	51181.5			Total all-causes	65 to 74	1.17537e+06	22896.5	5.13341e+06	0.627067	10500	0.538	12318.3			Total all-causes	65 to 74	3.70819e+06	72236.4	5.13341e+06	0.627067	10500	0.538	38863.2
	75 to 84	3.23184e+06	132947	2.43094e+06	0.296949	6500	0.333	44271.2				75 to 84	689060	28345.5	2.43094e+06	0.296949	6500	0.333	9439.04				75 to 84	2.54278e+06	104601	2.43094e+06	0.296949	6500	0.333	34832.2
	85 to 94	1.06016e+06	177720	596534	0.072869	2300	0.118	20970.9				85 to 94	195188	32720.4	596534	0.072869	2300	0.118	3861				85 to 94	864969	144999	596534	0.072869	2300	0.118	17109.9
	95 plus	56220.6	220414	25506.9	0.00311577	200	0.01	2204.14				95 plus	9673.83	37926.4	25506.9	0.00311577	200	0.01	379.264				95 plus	46546.8	182487	25506.9	0.00311577	200	0.01	1824.87
	Total	9.23178e+06	112770	8.18639e+06		19500		118628				Total	2.06929e+06	121889	8.18639e+06		19500		25997.6				Total	7.16249e+06	504324	8.18639e+06		19500		92630.1
2018											2018											2018
Total all-causes	65 to 74	5.03912e+06	94297.7	5.34384e+06	0.634524	10500	0.538	50732.2			Total all-causes	65 to 74	1.22601e+06	22942.6	5.34384e+06	0.634524	10500	0.538	12343.1			Total all-causes	65 to 74	3.81311e+06	71355.1	5.34384e+06	0.634524	10500	0.538	38389.1
	75 to 84	3.2392e+06	133110	2.43348e+06	0.288949	6500	0.333	44325.7				75 to 84	692230	28446.1	2.43348e+06	0.288949	6500	0.333	9472.57				75 to 84	2.54697e+06	104664	2.43348e+06	0.288949	6500	0.333	34853.1
	85 to 94	1.09786e+06	177991	616809	0.0732395	2300	0.118	21002.9				85 to 94	202328	32802.4	616809	0.0732395	2300	0.118	3870.68				85 to 94	895536	145189	616809	0.0732395	2300	0.118	17132.2
	95 plus	60151.2	217282	27683.5	0.00328712	200	0.01	2172.82				95 plus	10509.6	37963.4	27683.5	0.00328712	200	0.01	379.634				95 plus	49641.6	179319	27683.5	0.00328712	200	0.01	1793.19
	Total	9.43634e+06	112046	8.42181e+06		19500		118234				Total	2.13108e+06	122154	8.42181e+06		19500		26066				Total	7.30526e+06	500526	8.42181e+06		19500		92167.6
2019											2019											2019
Total all-causes	65 to 74	5.17671e+06	93305.4	5.54814e+06	0.641192	10500	0.538	50198.3			Total all-causes	65 to 74	1.27782e+06	23031.5	5.54814e+06	0.641192	10500	0.538	12390.9			Total all-causes	65 to 74	3.89889e+06	70273.9	5.54814e+06	0.641192	10500	0.538	37807.3
	75 to 84	3.22609e+06	132172	2.44084e+06	0.282084	6500	0.333	44013.2				75 to 84	698467	28615.9	2.44084e+06	0.282084	6500	0.333	9529.1				75 to 84	2.52763e+06	103556	2.44084e+06	0.282084	6500	0.333	34484.1
	85 to 94	1.12627e+06	177624	634076	0.0732794	2300	0.118	20959.7				85 to 94	209129	32981.7	634076	0.0732794	2300	0.118	3891.84				85 to 94	917145	144643	634076	0.0732794	2300	0.118	17067.8
	95 plus	64542.9	216550	29805	0.00344453	200	0.01	2165.5				95 plus	11365.1	38131.4	29805	0.00344453	200	0.01	381.314				95 plus	53177.8	178419	29805	0.00344453	200	0.01	1784.19
	Total	9.59362e+06	110872	8.65285e+06		19500		117337				Total	2.19678e+06	122760	8.65285e+06		19500		26193.2				Total	7.39684e+06	496891	8.65285e+06		19500		91143.4

## Sheet: 1.1. F DALY, YLD, YLL 1990-2019
FEMALES Western Europe											FEMALES Western Europe											FEMALES Western Europe
1990											1990											1990
Cause	Age	Crude DALY number	DALY rate	Total population in age-category	Proportion of population	2013 European Standard population	Proportion of 2013 European Standard Population	Age adjusted DALY rate			Cause	Age	Crude YLD number	YLD rate	Total population in age-category	Proportion of population	2013 European Standard population	Proportion of 2013 European Standard Population	Age adjusted YLD rate			Cause	Age	Crude YLL number	YLL rate	Total population in age-category	Proportion of population	2013 European Standard population	Proportion of 2013 European Standard Population	Age adjusted YLL rate
Total all-causes	65 to 74	1.03976e+07	58953.4	1.7637e+07	0.517253	10500	0.538462	31744.1			Total all-causes	65 to 74	3.96508e+06	22481.6	1.7637e+07	0.517253	0	0	0			Total all-causes	65 to 74	6.43253e+06	36471.8	1.7637e+07	0.517253	0	0	0
	75 to 84	1.27878e+07	100418	1.27345e+07	0.373475	6500	0.333333	33472.7				75 to 84	3.52732e+06	27698.8	1.27345e+07	0.373475	0	0	0				75 to 84	9.26048e+06	72719.3	1.27345e+07	0.373475	0	0	0
	85 to 94	5.54461e+06	157562	3.519e+06	0.103204	2300	0.117949	18584.2				85 to 94	1.20143e+06	34141.3	3.519e+06	0.103204	0	0	0				85 to 94	4.34317e+06	123421	3.519e+06	0.103204	0	0	0
	95 plus	451854	218397	206896	0.00606779	200	0.0102564	2239.97				95 plus	82690.7	39967.3	206896	0.00606779	200	1	39967.3				95 plus	369164	178430	206896	0.00606779	200	1	178430
	Total	2.91819e+07	85583.8	3.40974e+07		19500		86041.1				Total	8.77653e+06	124289	3.40974e+07		200		39967.3				Total	2.04053e+07	411041	3.40974e+07		200		178430
1991											1991											1991
Total all-causes	65 to 74	1.05481e+07	58286.5	1.80971e+07	0.523634	10500	0.538	31358.1			Total all-causes	65 to 74	4.06488e+06	22461.5	1.80971e+07	0.523634	10500	0.538	12084.3			Total all-causes	65 to 74	6.48327e+06	35825	1.80971e+07	0.523634	10500	0.538	19273.8
	75 to 84	1.25026e+07	99512.4	1.25639e+07	0.363532	6500	0.333	33137.6				75 to 84	3.47628e+06	27668.9	1.25639e+07	0.363532	6500	0.333	9213.74				75 to 84	9.02631e+06	71843.5	1.25639e+07	0.363532	6500	0.333	23923.9
	85 to 94	5.70212e+06	154786	3.68387e+06	0.106592	2300	0.118	18264.8				85 to 94	1.25455e+06	34055.3	3.68387e+06	0.106592	2300	0.118	4018.53				85 to 94	4.44756e+06	120731	3.68387e+06	0.106592	2300	0.118	14246.2
	95 plus	469080	217430	215738	0.00624233	200	0.01	2174.3				95 plus	86142	39928.9	215738	0.00624233	200	0.01	399.289				95 plus	382938	177501	215738	0.00624233	200	0.01	1775.01
	Total	2.92219e+07	84552.9	3.45605e+07		19500		84934.8				Total	8.88185e+06	124115	3.45605e+07		19500		25715.9				Total	2.03401e+07	405900	3.45605e+07		19500		59219
1992											1992											1992
Total all-causes	65 to 74	1.07487e+07	57727.4	1.86198e+07	0.532148	10500	0.538	31057.3			Total all-causes	65 to 74	4.18115e+06	22455.4	1.86198e+07	0.532148	10500	0.538	12081			Total all-causes	65 to 74	6.5676e+06	35272	1.86198e+07	0.532148	10500	0.538	18976.4
	75 to 84	1.20785e+07	98301	1.22873e+07	0.351165	6500	0.333	32734.2				75 to 84	3.39825e+06	27656.7	1.22873e+07	0.351165	6500	0.333	9209.68				75 to 84	8.68025e+06	70644.3	1.22873e+07	0.351165	6500	0.333	23524.6
	85 to 94	5.87388e+06	152312	3.85649e+06	0.110217	2300	0.118	17972.8				85 to 94	1.31061e+06	33984.5	3.85649e+06	0.110217	2300	0.118	4010.17				85 to 94	4.56327e+06	118327	3.85649e+06	0.110217	2300	0.118	13962.6
	95 plus	486426	214862	226391	0.00647016	200	0.01	2148.62				95 plus	90316.2	39894	226391	0.00647016	200	0.01	398.94				95 plus	396110	174968	226391	0.00647016	200	0.01	1749.68
	Total	2.91875e+07	83416.9	3.499e+07		19500		83912.9				Total	8.98032e+06	123990	3.499e+07		19500		25699.8				Total	2.02072e+07	399211	3.499e+07		19500		58213.2
1993											1993											1993
Total all-causes	65 to 74	1.10379e+07	57630.2	1.91529e+07	0.540941	10500	0.538	31005			Total all-causes	65 to 74	4.30168e+06	22459.7	1.91529e+07	0.540941	10500	0.538	12083.3			Total all-causes	65 to 74	6.73619e+06	35170.5	1.91529e+07	0.540941	10500	0.538	18921.8
	75 to 84	1.17034e+07	97605.8	1.19905e+07	0.33865	6500	0.333	32502.7				75 to 84	3.31773e+06	27669.7	1.19905e+07	0.33865	6500	0.333	9214.01				75 to 84	8.38568e+06	69936.2	1.19905e+07	0.33865	6500	0.333	23288.7
	85 to 94	6.11039e+06	151817	4.02485e+06	0.113675	2300	0.118	17914.4				85 to 94	1.3663e+06	33946.6	4.02485e+06	0.113675	2300	0.118	4005.7				85 to 94	4.74409e+06	117870	4.02485e+06	0.113675	2300	0.118	13908.7
	95 plus	511899	214680	238447	0.00673452	200	0.01	2146.8				95 plus	95069.7	39870.4	238447	0.00673452	200	0.01	398.704				95 plus	416829	174810	238447	0.00673452	200	0.01	1748.1
	Total	2.93636e+07	82932.2	3.54067e+07		19500		83569				Total	9.08078e+06	123946	3.54067e+07		19500		25701.7				Total	2.02828e+07	397787	3.54067e+07		19500		57867.3
1994											1994											1994
Total all-causes	65 to 74	1.11685e+07	57117.3	1.95536e+07	0.545756	10500	0.538	30729.1			Total all-causes	65 to 74	4.39047e+06	22453.5	1.95536e+07	0.545756	10500	0.538	12080			Total all-causes	65 to 74	6.77804e+06	34663.9	1.95536e+07	0.545756	10500	0.538	18649.2
	75 to 84	1.13251e+07	95797.7	1.18219e+07	0.329959	6500	0.333	31900.6				75 to 84	3.27022e+06	27662.3	1.18219e+07	0.329959	6500	0.333	9211.55				75 to 84	8.05492e+06	68135.4	1.18219e+07	0.329959	6500	0.333	22689.1
	85 to 94	6.29521e+06	149850	4.201e+06	0.117253	2300	0.118	17682.4				85 to 94	1.42526e+06	33926.8	4.201e+06	0.117253	2300	0.118	4003.36				85 to 94	4.86995e+06	115924	4.201e+06	0.117253	2300	0.118	13679
	95 plus	534031	211963	251945	0.00703198	200	0.01	2119.63				95 plus	100401	39850.4	251945	0.00703198	200	0.01	398.504				95 plus	433630	172113	251945	0.00703198	200	0.01	1721.13
	Total	2.93229e+07	81842.4	3.58285e+07		19500		82431.8				Total	9.18635e+06	123893	3.58285e+07		19500		25693.4				Total	2.01365e+07	390836	3.58285e+07		19500		56738.4
1995											1995											1995
Total all-causes	65 to 74	1.11265e+07	56432	1.97166e+07	0.543729	10500	0.538	30360.4			Total all-causes	65 to 74	4.42106e+06	22423.1	1.97166e+07	0.543729	10500	0.538	12063.6			Total all-causes	65 to 74	6.7054e+06	34008.9	1.97166e+07	0.543729	10500	0.538	18296.8
	75 to 84	1.12577e+07	94562	1.19051e+07	0.328309	6500	0.333	31489.1				75 to 84	3.28734e+06	27613	1.19051e+07	0.328309	6500	0.333	9195.12				75 to 84	7.97032e+06	66949	1.19051e+07	0.328309	6500	0.333	22294
	85 to 94	6.52524e+06	149267	4.37152e+06	0.120555	2300	0.118	17613.5				85 to 94	1.48354e+06	33936.5	4.37152e+06	0.120555	2300	0.118	4004.5				85 to 94	5.0417e+06	115331	4.37152e+06	0.120555	2300	0.118	13609
	95 plus	566576	210930	268608	0.00740748	200	0.01	2109.3				95 plus	107087	39867.4	268608	0.00740748	200	0.01	398.674				95 plus	459489	171063	268608	0.00740748	200	0.01	1710.63
	Total	2.94759e+07	81286.6	3.62618e+07		19500		81572.4				Total	9.29903e+06	123840	3.62618e+07		19500		25661.9				Total	2.01769e+07	387351	3.62618e+07		19500		55910.5
1996											1996											1996
Total all-causes	65 to 74	1.09531e+07	55544.4	1.97195e+07	0.537547	10500	0.538	29882.9			Total all-causes	65 to 74	4.41949e+06	22411.8	1.97195e+07	0.537547	10500	0.538	12057.5			Total all-causes	65 to 74	6.53359e+06	33132.6	1.97195e+07	0.537547	10500	0.538	17825.3
	75 to 84	1.12921e+07	92965.5	1.21466e+07	0.331111	6500	0.333	30957.5				75 to 84	3.34504e+06	27539	1.21466e+07	0.331111	6500	0.333	9170.48				75 to 84	7.94707e+06	65426.5	1.21466e+07	0.331111	6500	0.333	21787
	85 to 94	6.7319e+06	148576	4.53096e+06	0.123512	2300	0.118	17531.9				85 to 94	1.5396e+06	33979.5	4.53096e+06	0.123512	2300	0.118	4009.58				85 to 94	5.1923e+06	114596	4.53096e+06	0.123512	2300	0.118	13522.3
	95 plus	603687	210173	287233	0.00782987	200	0.01	2101.73				95 plus	114585	39892.6	287233	0.00782987	200	0.01	398.926				95 plus	489103	170281	287233	0.00782987	200	0.01	1702.81
	Total	2.95808e+07	80636.2	3.66843e+07		19500		80474				Total	9.41872e+06	123823	3.66843e+07		19500		25636.5				Total	2.01621e+07	383436	3.66843e+07		19500		54837.5
1997											1997											1997
Total all-causes	65 to 74	1.07219e+07	54533.3	1.96611e+07	0.530637	10500	0.538	29338.9			Total all-causes	65 to 74	4.40179e+06	22388.3	1.96611e+07	0.530637	10500	0.538	12044.9			Total all-causes	65 to 74	6.32007e+06	32145	1.96611e+07	0.530637	10500	0.538	17294
	75 to 84	1.12741e+07	90990.1	1.23905e+07	0.334409	6500	0.333	30299.7				75 to 84	3.4025e+06	27460.6	1.23905e+07	0.334409	6500	0.333	9144.39				75 to 84	7.87161e+06	63529.5	1.23905e+07	0.334409	6500	0.333	21155.3
	85 to 94	6.89893e+06	147002	4.69309e+06	0.126662	2300	0.118	17346.2				85 to 94	1.59703e+06	34029.5	4.69309e+06	0.126662	2300	0.118	4015.48				85 to 94	5.3019e+06	112973	4.69309e+06	0.126662	2300	0.118	13330.8
	95 plus	643182	209337	307247	0.00829233	200	0.01	2093.37				95 plus	122663	39923.2	307247	0.00829233	200	0.01	399.232				95 plus	520520	169414	307247	0.00829233	200	0.01	1694.14
	Total	2.95381e+07	79720.8	3.70519e+07		19500		79078.3				Total	9.52399e+06	123802	3.70519e+07		19500		25604				Total	2.00141e+07	378061	3.70519e+07		19500		53474.3
1998											1998											1998
Total all-causes	65 to 74	1.05484e+07	53835.7	1.95937e+07	0.523821	10500	0.538	28963.6			Total all-causes	65 to 74	4.38395e+06	22374.3	1.95937e+07	0.523821	10500	0.538	12037.4			Total all-causes	65 to 74	6.16446e+06	31461.4	1.95937e+07	0.523821	10500	0.538	16926.2
	75 to 84	1.13054e+07	89525.8	1.26281e+07	0.3376	6500	0.333	29812.1				75 to 84	3.45987e+06	27398.2	1.26281e+07	0.3376	6500	0.333	9123.6				75 to 84	7.84551e+06	62127.6	1.26281e+07	0.3376	6500	0.333	20688.5
	85 to 94	7.12782e+06	146801	4.85542e+06	0.129805	2300	0.118	17322.6				85 to 94	1.65513e+06	34088.2	4.85542e+06	0.129805	2300	0.118	4022.41				85 to 94	5.4727e+06	112713	4.85542e+06	0.129805	2300	0.118	13300.1
	95 plus	682086	207862	328143	0.00877263	200	0.01	2078.62				95 plus	131062	39940.6	328143	0.00877263	200	0.01	399.406				95 plus	551024	167922	328143	0.00877263	200	0.01	1679.22
	Total	2.96637e+07	79303.3	3.74054e+07		19500		78176.8				Total	9.63001e+06	123801	3.74054e+07		19500		25582.8				Total	2.00337e+07	374224	3.74054e+07		19500		52594.1
1999											1999											1999
Total all-causes	65 to 74	1.03919e+07	52999.7	1.96075e+07	0.518327	10500	0.538	28513.8			Total all-causes	65 to 74	4.38313e+06	22354.3	1.96075e+07	0.518327	10500	0.538	12026.6			Total all-causes	65 to 74	6.0088e+06	30645.4	1.96075e+07	0.518327	10500	0.538	16487.2
	75 to 84	1.13374e+07	87979.7	1.28864e+07	0.340654	6500	0.333	29297.2				75 to 84	3.52617e+06	27363.4	1.28864e+07	0.340654	6500	0.333	9112.03				75 to 84	7.81127e+06	60616.2	1.28864e+07	0.340654	6500	0.333	20185.2
	85 to 94	7.31891e+06	146844	4.98414e+06	0.131756	2300	0.118	17327.6				85 to 94	1.70211e+06	34150.5	4.98414e+06	0.131756	2300	0.118	4029.76				85 to 94	5.6168e+06	112693	4.98414e+06	0.131756	2300	0.118	13297.8
	95 plus	723007	206322	350427	0.00926356	200	0.01	2063.22				95 plus	140034	39961	350427	0.00926356	200	0.01	399.61				95 plus	582973	166361	350427	0.00926356	200	0.01	1663.61
	Total	2.97713e+07	78700.6	3.78285e+07		19500		77201.9				Total	9.75145e+06	123829	3.78285e+07		19500		25568				Total	2.00198e+07	370316	3.78285e+07		19500		51633.8
2000											2000											2000
Total all-causes	65 to 74	1.0201e+07	51924.3	1.96458e+07	0.513172	10500	0.538	27935.3			Total all-causes	65 to 74	4.38639e+06	22327.3	1.96458e+07	0.513172	10500	0.538	12012.1			Total all-causes	65 to 74	5.81457e+06	29597	1.96458e+07	0.513172	10500	0.538	15923.2
	75 to 84	1.13507e+07	85743.9	1.32379e+07	0.345789	6500	0.333	28552.7				75 to 84	3.62289e+06	27367.5	1.32379e+07	0.345789	6500	0.333	9113.38				75 to 84	7.72781e+06	58376.4	1.32379e+07	0.345789	6500	0.333	19439.3
	85 to 94	7.32793e+06	145808	5.02573e+06	0.131278	2300	0.118	17205.4				85 to 94	1.71936e+06	34211.1	5.02573e+06	0.131278	2300	0.118	4036.91				85 to 94	5.60857e+06	111597	5.02573e+06	0.131278	2300	0.118	13168.5
	95 plus	760565	203529	373688	0.00976116	200	0.01	2035.29				95 plus	149410	39982.6	373688	0.00976116	200	0.01	399.826				95 plus	611155	163547	373688	0.00976116	200	0.01	1635.47
	Total	29640148	77423.5	3.82831e+07		19500		75728.7				Total	9.87804e+06	123889	3.82831e+07		19500		25562.2				Total	1.97621e+07	363117	3.82831e+07		19500		50166.4
2001											2001											2001
Total all-causes	65 to 74	1.00469e+07	50929.1	1.97272e+07	0.50888	10500	0.538	27399.8			Total all-causes	65 to 74	4.40104e+06	22309.5	1.97272e+07	0.50888	10500	0.538	12002.5			Total all-causes	65 to 74	5.64583e+06	28619.6	1.97272e+07	0.50888	10500	0.538	15397.3
	75 to 84	1.14991e+07	84130	1.36682e+07	0.352584	6500	0.333	28015.3				75 to 84	3.74605e+06	27407	1.36682e+07	0.352584	6500	0.333	9126.52				75 to 84	7.75303e+06	56723	1.36682e+07	0.352584	6500	0.333	18888.8
	85 to 94	7.21601e+06	145171	4.97069e+06	0.128223	2300	0.118	17130.2				85 to 94	1.70393e+06	34279.5	4.97069e+06	0.128223	2300	0.118	4044.98				85 to 94	5.51208e+06	110892	4.97069e+06	0.128223	2300	0.118	13085.2
	95 plus	808179	202163	399765	0.0103123	200	0.01	2021.63				95 plus	159874	39991.9	399765	0.0103123	200	0.01	399.919				95 plus	648305	162171	399765	0.0103123	200	0.01	1621.71
	Total	2.95701e+07	76278.8	3.87659e+07		19500		74566.9				Total	1.00109e+07	123988	3.87659e+07		19500		25573.9				Total	1.95592e+07	358405	3.87659e+07		19500		48993
2002											2002											2002
Total all-causes	65 to 74	9.96751e+06	50237.9	1.98406e+07	0.505556	10500	0.538	27028			Total all-causes	65 to 74	4.42181e+06	22286.7	1.98406e+07	0.505556	10500	0.538	11990.2			Total all-causes	65 to 74	5.5457e+06	27951.2	1.98406e+07	0.505556	10500	0.538	15037.8
	75 to 84	1.1844e+07	83882.6	1.41197e+07	0.359781	6500	0.333	27932.9				75 to 84	3.87733e+06	27460.5	1.41197e+07	0.359781	6500	0.333	9144.33				75 to 84	7.96662e+06	56422.2	1.41197e+07	0.359781	6500	0.333	18788.6
	85 to 94	7.11854e+06	146488	4.85948e+06	0.123824	2300	0.118	17285.6				85 to 94	1.66957e+06	34356.9	4.85948e+06	0.123824	2300	0.118	4054.11				85 to 94	5.44898e+06	112131	4.85948e+06	0.123824	2300	0.118	13231.4
	95 plus	866321	203650	425396	0.0108395	200	0.01	2036.5				95 plus	170244	40020	425396	0.0108395	200	0.01	400.2				95 plus	696077	163630	425396	0.0108395	200	0.01	1636.3
	Total	2.97963e+07	75923.6	3.92452e+07		19500		74283				Total	1.0139e+07	124124	3.92452e+07		19500		25588.9				Total	1.96574e+07	360135	3.92452e+07		19500		48694.1
2003											2003											2003
Total all-causes	65 to 74	9.9009e+06	49557.7	1.99786e+07	0.502909	10500	0.538	26662			Total all-causes	65 to 74	4.4507e+06	22277.4	1.99786e+07	0.502909	10500	0.538	11985.2			Total all-causes	65 to 74	5.4502e+06	27280.3	1.99786e+07	0.502909	10500	0.538	14676.8
	75 to 84	1.21961e+07	83765.1	1.45598e+07	0.366506	6500	0.333	27893.8				75 to 84	4.00619e+06	27515.4	1.45598e+07	0.366506	6500	0.333	9162.62				75 to 84	8.18987e+06	56249.7	1.45598e+07	0.366506	6500	0.333	18731.2
	85 to 94	6.92553e+06	146123	4.73951e+06	0.119305	2300	0.118	17242.6				85 to 94	1.63119e+06	34416.9	4.73951e+06	0.119305	2300	0.118	4061.19				85 to 94	5.29434e+06	111707	4.73951e+06	0.119305	2300	0.118	13181.4
	95 plus	920155	205343	448107	0.01128	200	0.01	2053.43				95 plus	179494	40056.1	448107	0.01128	200	0.01	400.561				95 plus	740661	165286	448107	0.01128	200	0.01	1652.86
	Total	2.99426e+07	75372.9	3.9726e+07		19500		73851.8				Total	1.02676e+07	124266	3.9726e+07		19500		25609.6				Total	1.96751e+07	360523	3.9726e+07		19500		48242.2
2004											2004											2004
Total all-causes	65 to 74	9.74785e+06	48363.1	2.01555e+07	0.500528	10500	0.538	26019.3			Total all-causes	65 to 74	4.48443e+06	22249.1	2.01555e+07	0.500528	10500	0.538	11970			Total all-causes	65 to 74	5.26341e+06	26114	2.01555e+07	0.500528	10500	0.538	14049.3
	75 to 84	1.22295e+07	81972.6	1.4919e+07	0.370487	6500	0.333	27296.9				75 to 84	4.10671e+06	27526.7	1.4919e+07	0.370487	6500	0.333	9166.38				75 to 84	8.12279e+06	54445.9	1.4919e+07	0.370487	6500	0.333	18130.5
	85 to 94	6.64808e+06	140778	4.72238e+06	0.117272	2300	0.118	16611.8				85 to 94	1.62515e+06	34413.8	4.72238e+06	0.117272	2300	0.118	4060.83				85 to 94	5.02293e+06	106364	4.72238e+06	0.117272	2300	0.118	12551
	95 plus	961509	203854	471666	0.011713	200	0.01	2038.54				95 plus	189125	40097.2	471666	0.011713	200	0.01	400.972				95 plus	772384	163757	471666	0.011713	200	0.01	1637.57
	Total	2.95869e+07	73474	4.02686e+07		19500		71966.6				Total	1.04054e+07	124287	4.02686e+07		19500		25598.2				Total	1.91815e+07	350681	4.02686e+07		19500		46368.4
2005											2005											2005
Total all-causes	65 to 74	9.65415e+06	47520.8	2.03156e+07	0.497738	10500	0.538	25566.2			Total all-causes	65 to 74	4.51589e+06	22228.6	2.03156e+07	0.497738	10500	0.538	11959			Total all-causes	65 to 74	5.13826e+06	25292.1	2.03156e+07	0.497738	10500	0.538	13607.2
	75 to 84	1.22091e+07	80614.8	1.5145e+07	0.371055	6500	0.333	26844.7				75 to 84	4.16835e+06	27523	1.5145e+07	0.371055	6500	0.333	9165.15				75 to 84	8.04075e+06	53091.9	1.5145e+07	0.371055	6500	0.333	17679.6
	85 to 94	6.71594e+06	138128	4.86211e+06	0.119123	2300	0.118	16299.1				85 to 94	1.67104e+06	34368.7	4.86211e+06	0.119123	2300	0.118	4055.51				85 to 94	5.0449e+06	103759	4.86211e+06	0.119123	2300	0.118	12243.6
	95 plus	1.01412e+06	205606	493236	0.0120844	200	0.01	2056.06				95 plus	197957	40134.4	493236	0.0120844	200	0.01	401.344				95 plus	816165	165471	493236	0.0120844	200	0.01	1654.71
	Total	2.95933e+07	72504.3	4.0816e+07		19500		70766.1				Total	1.05532e+07	124255	4.0816e+07		19500		25581				Total	1.90401e+07	347615	4.0816e+07		19500		45185.1
2006											2006											2006
Total all-causes	65 to 74	9.56633e+06	46689.5	2.04893e+07	0.49502	10500	0.538	25118.9			Total all-causes	65 to 74	4.5499e+06	22206.3	2.04893e+07	0.49502	10500	0.538	11947			Total all-causes	65 to 74	5.01643e+06	24483.2	2.04893e+07	0.49502	10500	0.538	13172
	75 to 84	1.20442e+07	78905.2	1.52642e+07	0.368782	6500	0.333	26275.4				75 to 84	4.19512e+06	27483.5	1.52642e+07	0.368782	6500	0.333	9152				75 to 84	7.8491e+06	51421.7	1.52642e+07	0.368782	6500	0.333	17123.4
	85 to 94	6.92949e+06	135244	5.12371e+06	0.123789	2300	0.118	15958.7				85 to 94	1.75613e+06	34274.5	5.12371e+06	0.123789	2300	0.118	4044.4				85 to 94	5.17336e+06	100969	5.12371e+06	0.123789	2300	0.118	11914.3
	95 plus	1.05059e+06	204540	513636	0.0124094	200	0.01	2045.4				95 plus	206292	40163.2	513636	0.0124094	200	0.01	401.632				95 plus	844296	164376	513636	0.0124094	200	0.01	1643.76
	Total	2.95906e+07	71490.9	4.13908e+07		19500		69398.5				Total	1.07074e+07	124127	4.13908e+07		19500		25545				Total	1.88832e+07	341250	4.13908e+07		19500		43853.5
2007											2007											2007
Total all-causes	65 to 74	9.48741e+06	46269.3	2.05047e+07	0.491079	10500	0.538	24892.9			Total all-causes	65 to 74	4.55426e+06	22210.8	2.05047e+07	0.491079	10500	0.538	11949.4			Total all-causes	65 to 74	4.93315e+06	24058.6	2.05047e+07	0.491079	10500	0.538	12943.5
	75 to 84	1.19112e+07	77724.2	1.5325e+07	0.367026	6500	0.333	25882.2				75 to 84	4.20532e+06	27441	1.5325e+07	0.367026	6500	0.333	9137.85				75 to 84	7.70588e+06	50283.2	1.5325e+07	0.367026	6500	0.333	16744.3
	85 to 94	7.20393e+06	133678	5.38901e+06	0.129064	2300	0.118	15774				85 to 94	1.84141e+06	34169.6	5.38901e+06	0.129064	2300	0.118	4032.02				85 to 94	5.36253e+06	99508.6	5.38901e+06	0.129064	2300	0.118	11742
	95 plus	1.08534e+06	202599	535711	0.01283	200	0.01	2025.99				95 plus	215311	40191.7	535711	0.01283	200	0.01	401.917				95 plus	870033	162407	535711	0.01283	200	0.01	1624.07
	Total	2.96879e+07	71101.2	4.17544e+07		19500		68575.1				Total	1.08163e+07	124013	4.17544e+07		19500		25521.2				Total	1.88716e+07	336257	4.17544e+07		19500		43053.9
2008											2008											2008
Total all-causes	65 to 74	9.46859e+06	45981.5	2.05922e+07	0.488385	10500	0.538	24738			Total all-causes	65 to 74	4.57529e+06	22218.6	2.05922e+07	0.488385	10500	0.538	11953.6			Total all-causes	65 to 74	4.89331e+06	23762.9	2.05922e+07	0.488385	10500	0.538	12784.4
	75 to 84	1.18032e+07	76810.6	1.53667e+07	0.364451	6500	0.333	25577.9				75 to 84	4.21093e+06	27403	1.53667e+07	0.364451	6500	0.333	9125.19				75 to 84	7.5923e+06	49407.6	1.53667e+07	0.364451	6500	0.333	16452.7
	85 to 94	7.47928e+06	132559	5.64224e+06	0.133817	2300	0.118	15641.9				85 to 94	1.92281e+06	34078.7	5.64224e+06	0.133817	2300	0.118	4021.29				85 to 94	5.55648e+06	98479.9	5.64224e+06	0.133817	2300	0.118	11620.6
	95 plus	1.11414e+06	197976	562764	0.0133471	200	0.01	1979.76				95 plus	226291	40210.7	562764	0.0133471	200	0.01	402.107				95 plus	887846	157765	562764	0.0133471	200	0.01	1577.65
	Total	2.98652e+07	70831.3	4.21639e+07		19500		67937.6				Total	1.09353e+07	123911	4.21639e+07		19500		25502.2				Total	1.89299e+07	329416	4.21639e+07		19500		42435.4
2009											2009											2009
Total all-causes	65 to 74	9.44397e+06	45669	2.06792e+07	0.485136	10500	0.538	24569.9			Total all-causes	65 to 74	4.59613e+06	22225.9	2.06792e+07	0.485136	10500	0.538	11957.5			Total all-causes	65 to 74	4.84784e+06	23443.1	2.06792e+07	0.485136	10500	0.538	12612.4
	75 to 84	1.16866e+07	75542	1.54703e+07	0.362935	6500	0.333	25155.5				75 to 84	4.23268e+06	27360	1.54703e+07	0.362935	6500	0.333	9110.9				75 to 84	7.45389e+06	48182	1.54703e+07	0.362935	6500	0.333	16044.6
	85 to 94	7.69868e+06	130815	5.88515e+06	0.138066	2300	0.118	15436.2				85 to 94	2.00205e+06	34018.7	5.88515e+06	0.138066	2300	0.118	4014.21				85 to 94	5.69663e+06	96796.7	5.88515e+06	0.138066	2300	0.118	11422
	95 plus	1.12875e+06	191008	590942	0.0138636	200	0.01	1910.08				95 plus	237725	40228.1	590942	0.0138636	200	0.01	402.281				95 plus	891025	150780	590942	0.0138636	200	0.01	1507.8
	Total	2.9958e+07	70281.7	4.26256e+07		19500		67071.7				Total	1.10686e+07	123833	4.26256e+07		19500		25484.9				Total	1.88894e+07	319202	4.26256e+07		19500		41586.8
2010											2010											2010
Total all-causes	65 to 74	9.35641e+06	45236.2	2.06834e+07	0.480806	10500	0.538	24337.1			Total all-causes	65 to 74	4.59709e+06	22226	2.06834e+07	0.480806	10500	0.538	11957.6			Total all-causes	65 to 74	4.75931e+06	23010.3	2.06834e+07	0.480806	10500	0.538	12379.5
	75 to 84	1.15566e+07	74112.5	1.55934e+07	0.362483	6500	0.333	24679.5				75 to 84	4.26121e+06	27327	1.55934e+07	0.362483	6500	0.333	9099.9				75 to 84	7.29544e+06	46785.4	1.55934e+07	0.362483	6500	0.333	15579.6
	85 to 94	7.88459e+06	128567	6.13267e+06	0.14256	2300	0.118	15170.9				85 to 94	2.08624e+06	34018.5	6.13267e+06	0.14256	2300	0.118	4014.18				85 to 94	5.79835e+06	94548.6	6.13267e+06	0.14256	2300	0.118	11156.7
	95 plus	1.15302e+06	189405	608761	0.0141512	200	0.01	1894.05				95 plus	245088	40260.1	608761	0.0141512	200	0.01	402.601				95 plus	907935	149145	608761	0.0141512	200	0.01	1491.45
	Total	2.99507e+07	69623.2	4.30182e+07		19500		66081.5				Total	1.11896e+07	123832	4.30182e+07		19500		25474.3				Total	1.8761e+07	313489	4.30182e+07		19500		40607.3
2011											2011											2011
Total all-causes	65 to 74	9.33701e+06	45012.7	2.07431e+07	0.47731	10500	0.538	24216.8			Total all-causes	65 to 74	4.61391e+06	22243.2	2.07431e+07	0.47731	10500	0.538	11966.8			Total all-causes	65 to 74	4.7231e+06	22769.6	2.07431e+07	0.47731	10500	0.538	12250
	75 to 84	1.15161e+07	73102.8	1.57534e+07	0.362494	6500	0.333	24343.2				75 to 84	4.30633e+06	27335.9	1.57534e+07	0.362494	6500	0.333	9102.87				75 to 84	7.20982e+06	45766.9	1.57534e+07	0.362494	6500	0.333	15240.4
	85 to 94	8.12935e+06	127954	6.35336e+06	0.146194	2300	0.118	15098.5				85 to 94	2.16634e+06	34097.5	6.35336e+06	0.146194	2300	0.118	4023.51				85 to 94	5.96301e+06	93856.1	6.35336e+06	0.146194	2300	0.118	11075
	95 plus	1.16863e+06	192054	608492	0.0140018	200	0.01	1920.54				95 plus	245425	40333.2	608492	0.0140018	200	0.01	403.332				95 plus	923210	151721	608492	0.0140018	200	0.01	1517.21
	Total	3.01511e+07	69379.5	4.34583e+07		19500		65579.1				Total	1.1332e+07	124010	4.34583e+07		19500		25496.5				Total	1.88191e+07	314113	4.34583e+07		19500		40082.6
2012											2012											2012
Total all-causes	65 to 74	9.44042e+06	44784.7	2.10796e+07	0.477251	10500	0.538	24094.2			Total all-causes	65 to 74	4.68803e+06	22239.7	2.10796e+07	0.477251	10500	0.538	11965			Total all-causes	65 to 74	4.75239e+06	22545	2.10796e+07	0.477251	10500	0.538	12129.2
	75 to 84	1.15319e+07	72451.3	1.59167e+07	0.360362	6500	0.333	24126.3				75 to 84	4.35566e+06	27365.4	1.59167e+07	0.360362	6500	0.333	9112.66				75 to 84	7.1762e+06	45086	1.59167e+07	0.360362	6500	0.333	15013.6
	85 to 94	8.45685e+06	128598	6.57618e+06	0.148888	2300	0.118	15174.6				85 to 94	2.2487e+06	34194.7	6.57618e+06	0.148888	2300	0.118	4034.98				85 to 94	6.20815e+06	94403.6	6.57618e+06	0.148888	2300	0.118	11139.6
	95 plus	1.17273e+06	196682	596257	0.0134995	200	0.01	1966.82				95 plus	241044	40426.2	596257	0.0134995	200	0.01	404.262				95 plus	931684	156256	596257	0.0134995	200	0.01	1562.56
	Total	3.06019e+07	69284.1	4.41687e+07		19500		65361.9				Total	1.15334e+07	124226	4.41687e+07		19500		25516.9				Total	1.90684e+07	318290	4.41687e+07		19500		39845
2013											2013											2013
Total all-causes	65 to 74	9.55435e+06	44571.4	2.14361e+07	0.477394	10500	0.538	23979.4			Total all-causes	65 to 74	4.76836e+06	22244.6	2.14361e+07	0.477394	10500	0.538	11967.6			Total all-causes	65 to 74	4.78599e+06	22326.8	2.14361e+07	0.477394	10500	0.538	12011.8
	75 to 84	1.1512e+07	71532.4	1.60935e+07	0.358411	6500	0.333	23820.3				75 to 84	4.40974e+06	27400.8	1.60935e+07	0.358411	6500	0.333	9124.47				75 to 84	7.1023e+06	44131.6	1.60935e+07	0.358411	6500	0.333	14695.8
	85 to 94	8.69108e+06	127994	6.79022e+06	0.151222	2300	0.118	15103.3				85 to 94	2.32826e+06	34288.4	6.79022e+06	0.151222	2300	0.118	4046.03				85 to 94	6.36282e+06	93705.6	6.79022e+06	0.151222	2300	0.118	11057.3
	95 plus	1.15779e+06	198766	582491	0.0129724	200	0.01	1987.66				95 plus	236067	40527.2	582491	0.0129724	200	0.01	405.272				95 plus	921726	158239	582491	0.0129724	200	0.01	1582.39
	Total	3.09153e+07	68850.1	4.49023e+07		19500		64890.6				Total	1.17424e+07	124461	4.49023e+07		19500		25543.3				Total	1.91728e+07	318403	4.49023e+07		19500		39347.3
2014											2014											2014
Total all-causes	65 to 74	9.62943e+06	44181.4	2.17952e+07	0.477118	10500	0.538	23769.6			Total all-causes	65 to 74	4.84721e+06	22239.7	2.17952e+07	0.477118	10500	0.538	11965			Total all-causes	65 to 74	4.78223e+06	21941.6	2.17952e+07	0.477118	10500	0.538	11804.6
	75 to 84	1.14903e+07	70481.6	1.63026e+07	0.356879	6500	0.333	23470.4				75 to 84	4.47272e+06	27435.6	1.63026e+07	0.356879	6500	0.333	9136.07				75 to 84	7.01762e+06	43046	1.63026e+07	0.356879	6500	0.333	14334.3
	85 to 94	8.86588e+06	126751	6.99474e+06	0.153121	2300	0.118	14956.6				85 to 94	2.40279e+06	34351.3	6.99474e+06	0.153121	2300	0.118	4053.46				85 to 94	6.46309e+06	92399.3	6.99474e+06	0.153121	2300	0.118	10903.1
	95 plus	1.17474e+06	199636	588442	0.0128815	200	0.01	1996.36				95 plus	239017	40618.6	588442	0.0128815	200	0.01	406.186				95 plus	935725	159018	588442	0.0128815	200	0.01	1590.18
	Total	3.11604e+07	68213	4.5681e+07		19500		64192.9				Total	1.19617e+07	124645	4.5681e+07		19500		25560.7				Total	1.91987e+07	316404	4.5681e+07		19500		38632.2
2015											2015											2015
Total all-causes	65 to 74	9.78668e+06	44209.2	2.21372e+07	0.477088	10500	0.538	23784.6			Total all-causes	65 to 74	4.92025e+06	22226.2	2.21372e+07	0.477088	10500	0.538	11957.7			Total all-causes	65 to 74	4.86643e+06	21983	2.21372e+07	0.477088	10500	0.538	11826.9
	75 to 84	1.16351e+07	70560.9	1.64894e+07	0.35537	6500	0.333	23496.8				75 to 84	4.52971e+06	27470.5	1.64894e+07	0.35537	6500	0.333	9147.67				75 to 84	7.10534e+06	43090.4	1.64894e+07	0.35537	6500	0.333	14349.1
	85 to 94	9.14613e+06	127874	7.15245e+06	0.154146	2300	0.118	15089.1				85 to 94	2.45982e+06	34391.2	7.15245e+06	0.154146	2300	0.118	4058.17				85 to 94	6.68631e+06	93482.8	7.15245e+06	0.154146	2300	0.118	11031
	95 plus	1.25468e+06	201840	621624	0.0133969	200	0.01	2018.4				95 plus	253078	40712.4	621624	0.0133969	200	0.01	407.124				95 plus	1.00161e+06	161127	621624	0.0133969	200	0.01	1611.27
	Total	3.18225e+07	68582.1	4.64007e+07		19500		64388.9				Total	1.21629e+07	124800	4.64007e+07		19500		25570.6				Total	1.96597e+07	319684	4.64007e+07		19500		38818.2
2016											2016											2016
Total all-causes	65 to 74	9.86237e+06	44028.2	2.24001e+07	0.476157	10500	0.538	23687.2			Total all-causes	65 to 74	4.97396e+06	22205.1	2.24001e+07	0.476157	10500	0.538	11946.3			Total all-causes	65 to 74	4.88841e+06	21823.1	2.24001e+07	0.476157	10500	0.538	11740.9
	75 to 84	1.16506e+07	69861.4	1.66768e+07	0.354497	6500	0.333	23263.8				75 to 84	4.58091e+06	27468.8	1.66768e+07	0.354497	6500	0.333	9147.1				75 to 84	7.06973e+06	42392.7	1.66768e+07	0.354497	6500	0.333	14116.8
	85 to 94	9.20569e+06	126271	7.29043e+06	0.154972	2300	0.118	14900				85 to 94	2.50523e+06	34363.2	7.29043e+06	0.154972	2300	0.118	4054.86				85 to 94	6.70046e+06	91907.7	7.29043e+06	0.154972	2300	0.118	10845.1
	95 plus	1.34716e+06	199217	676228	0.0143745	200	0.01	1992.17				95 plus	275694	40769.4	676228	0.0143745	200	0.01	407.694				95 plus	1.07146e+06	158447	676228	0.0143745	200	0.01	1584.47
	Total	3.20659e+07	68162.1	4.70435e+07		19500		63843.2				Total	1.23358e+07	124807	4.70435e+07		19500		25556				Total	1.97301e+07	314571	4.70435e+07		19500		38287.2
2017											2017											2017
Total all-causes	65 to 74	1.00464e+07	43971.4	2.28476e+07	0.479288	10500	0.538	23656.6			Total all-causes	65 to 74	5.08008e+06	22234.7	2.28476e+07	0.479288	10500	0.538	11962.2			Total all-causes	65 to 74	4.96631e+06	21736.7	2.28476e+07	0.479288	10500	0.538	11694.4
	75 to 84	1.16784e+07	69928	1.67006e+07	0.35034	6500	0.333	23286				75 to 84	4.59298e+06	27501.9	1.67006e+07	0.35034	6500	0.333	9158.12				75 to 84	7.08543e+06	42426.1	1.67006e+07	0.35034	6500	0.333	14127.9
	85 to 94	9.23472e+06	124876	7.39511e+06	0.155132	2300	0.118	14735.4				85 to 94	2.54041e+06	34352.6	7.39511e+06	0.155132	2300	0.118	4053.61				85 to 94	6.6943e+06	90523.4	7.39511e+06	0.155132	2300	0.118	10681.8
	95 plus	1.4205e+06	195535	726470	0.0152396	200	0.01	1955.35				95 plus	296314	40788.2	726470	0.0152396	200	0.01	407.882				95 plus	1.12419e+06	154746	726470	0.0152396	200	0.01	1547.46
	Total	3.238e+07	67925.7	4.76698e+07		19500		63633.4				Total	1.25098e+07	124877	4.76698e+07		19500		25581.9				Total	1.98702e+07	309433	4.76698e+07		19500		38051.5
2018											2018											2018
Total all-causes	65 to 74	1.02375e+07	44028.3	2.3252e+07	0.481543	10500	0.538	23687.2			Total all-causes	65 to 74	5.18746e+06	22309.7	2.3252e+07	0.481543	10500	0.538	12002.6			Total all-causes	65 to 74	5.05e+06	21718.6	2.3252e+07	0.481543	10500	0.538	11684.6
	75 to 84	1.18906e+07	70889.1	1.67735e+07	0.347374	6500	0.333	23606.1				75 to 84	4.62697e+06	27585.1	1.67735e+07	0.347374	6500	0.333	9185.83				75 to 84	7.26358e+06	43304	1.67735e+07	0.347374	6500	0.333	14420.2
	85 to 94	9.38857e+06	125389	7.48755e+06	0.155065	2300	0.118	14795.9				85 to 94	2.57594e+06	34403	7.48755e+06	0.155065	2300	0.118	4059.55				85 to 94	6.81263e+06	90986	7.48755e+06	0.155065	2300	0.118	10736.4
	95 plus	1.50736e+06	194891	773437	0.0160177	200	0.01	1948.91				95 plus	315946	40849.6	773437	0.0160177	200	0.01	408.496				95 plus	1.19141e+06	154041	773437	0.0160177	200	0.01	1540.41
	Total	3.3024e+07	68391.7	4.82865e+07		19500		64038.1				Total	1.27063e+07	125147	4.82865e+07		19500		25656.5				Total	2.03176e+07	310050	4.82865e+07		19500		38381.6
2019											2019											2019
Total all-causes	65 to 74	1.04223e+07	44153.8	2.36046e+07	0.482895	10500	0.538	23754.8			Total all-causes	65 to 74	5.295e+06	22432.1	2.36046e+07	0.482895	10500	0.538	12068.5			Total all-causes	65 to 74	5.12733e+06	21721.8	2.36046e+07	0.482895	10500	0.538	11686.3
	75 to 84	1.20243e+07	71363.8	1.68494e+07	0.344699	6500	0.333	23764.1				75 to 84	4.66584e+06	27691.5	1.68494e+07	0.344699	6500	0.333	9221.27				75 to 84	7.3585e+06	43672.3	1.68494e+07	0.344699	6500	0.333	14542.9
	85 to 94	9.54713e+06	125426	7.61176e+06	0.155719	2300	0.118	14800.3				85 to 94	2.62619e+06	34501.7	7.61176e+06	0.155719	2300	0.118	4071.2				85 to 94	6.92095e+06	90924.4	7.61176e+06	0.155719	2300	0.118	10729.1
	95 plus	1.57972e+06	193669	815682	0.0166869	200	0.01	1936.69				95 plus	334258	40979	815682	0.0166869	200	0.01	409.79				95 plus	1.24546e+06	152690	815682	0.0166869	200	0.01	1526.9
	Total	3.35735e+07	68683.6	4.88814e+07		19500		64255.9				Total	1.29213e+07	125604	4.88814e+07		19500		25770.7				Total	2.06522e+07	309008	4.88814e+07		19500		38485.1
FEMALES Eastern Europe											FEMALES Eastern Europe											FEMALES Eastern Europe
1990											1990											1990
Total all-causes	65 to 74	7.63643e+06	81250	9.39868e+06	0.557294	10500	0.538	43712.5			Total all-causes	65 to 74	2.23217e+06	23749.8	9.39868e+06	0.557294	10500	0.538	12777.4			Total all-causes	65 to 74	5.40427e+06	57500.3	9.39868e+06	0.557294	10500	0.538	30935.1
	75 to 84	8.08009e+06	130435	6.19472e+06	0.367315	6500	0.333	43434.9				75 to 84	1.75261e+06	28291.9	6.19472e+06	0.367315	6500	0.333	9421.22				75 to 84	6.32749e+06	102143	6.19472e+06	0.367315	6500	0.333	34013.7
	85 to 94	2.21637e+06	182233	1.21622e+06	0.0721159	2300	0.118	21503.5				85 to 94	399620	32857.4	1.21622e+06	0.0721159	2300	0.118	3877.18				85 to 94	1.81675e+06	149376	1.21622e+06	0.0721159	2300	0.118	17626.4
	95 plus	127798	231364	55236.8	0.00327526	200	0.01	2313.64				95 plus	20841	37730.3	55236.8	0.00327526	200	0.01	377.303				95 plus	106957	193634	55236.8	0.00327526	200	0.01	1936.34
	Total	1.80607e+07	107091	1.68649e+07		19500		110965				Total	4.40523e+06	122629	1.68649e+07		19500		26453.1				Total	1.36555e+07	502653	1.68649e+07		19500		84511.6
1991											1991											1991
Total all-causes	65 to 74	8.05131e+06	81547.8	9.87311e+06	0.570535	10500	0.538	43872.7			Total all-causes	65 to 74	2.33781e+06	23678.6	9.87311e+06	0.570535	10500	0.538	12739.1			Total all-causes	65 to 74	5.71349e+06	57869.2	9.87311e+06	0.570535	10500	0.538	31133.6
	75 to 84	8.03351e+06	131523	6.10806e+06	0.352964	6500	0.333	43797.2				75 to 84	1.72775e+06	28286.3	6.10806e+06	0.352964	6500	0.333	9419.35				75 to 84	6.30576e+06	103237	6.10806e+06	0.352964	6500	0.333	34377.8
	85 to 94	2.32621e+06	183636	1.26675e+06	0.073201	2300	0.118	21669.1				85 to 94	416216	32857.1	1.26675e+06	0.073201	2300	0.118	3877.14				85 to 94	1.90999e+06	150779	1.26675e+06	0.073201	2300	0.118	17792
	95 plus	129884	227439	57107.3	0.00330004	200	0.01	2274.39				95 plus	21520.3	37684	57107.3	0.00330004	200	0.01	376.84				95 plus	108364	189755	57107.3	0.00330004	200	0.01	1897.55
	Total	1.85409e+07	107142	1.7305e+07		19500		111613				Total	4.50329e+06	122506	1.7305e+07		19500		26412.4				Total	1.40376e+07	501640	1.7305e+07		19500		85201
1992											1992											1992
Total all-causes	65 to 74	8.73745e+06	82958.5	1.05323e+07	0.591401	10500	0.538	44631.7			Total all-causes	65 to 74	2.48829e+06	23625.3	1.05323e+07	0.591401	10500	0.538	12710.4			Total all-causes	65 to 74	6.24917e+06	59333.3	1.05323e+07	0.591401	10500	0.538	31921.3
	75 to 84	7.88278e+06	133652	5.89798e+06	0.331178	6500	0.333	44506.2				75 to 84	1.66673e+06	28259.3	5.89798e+06	0.331178	6500	0.333	9410.34				75 to 84	6.21605e+06	105393	5.89798e+06	0.331178	6500	0.333	35095.8
	85 to 94	2.46565e+06	186833	1.31971e+06	0.0741031	2300	0.118	22046.3				85 to 94	432889	32801.8	1.31971e+06	0.0741031	2300	0.118	3870.62				85 to 94	2.03276e+06	154031	1.31971e+06	0.0741031	2300	0.118	18175.6
	95 plus	136352	230764	59087.4	0.00331782	200	0.01	2307.64				95 plus	22238.5	37636.6	59087.4	0.00331782	200	0.01	376.366				95 plus	114114	193127	59087.4	0.00331782	200	0.01	1931.27
	Total	1.92222e+07	107935	1.78091e+07		19500		113492				Total	4.61014e+06	122323	1.78091e+07		19500		26367.7				Total	1.46121e+07	511884	1.78091e+07		19500		87124
1993											1993											1993
Total all-causes	65 to 74	9.94178e+06	89082.6	1.11602e+07	0.613233	10500	0.538	47926.4			Total all-causes	65 to 74	2.63562e+06	23616.3	1.11602e+07	0.613233	10500	0.538	12705.6			Total all-causes	65 to 74	7.30616e+06	65466.3	1.11602e+07	0.613233	10500	0.538	35220.9
	75 to 84	8.07128e+06	143281	5.63318e+06	0.309533	6500	0.333	47712.6				75 to 84	1.59314e+06	28281.4	5.63318e+06	0.309533	6500	0.333	9417.71				75 to 84	6.47814e+06	115000	5.63318e+06	0.309533	6500	0.333	38294.9
	85 to 94	2.68981e+06	199583	1.34772e+06	0.0740547	2300	0.118	23550.8				85 to 94	441767	32778.9	1.34772e+06	0.0740547	2300	0.118	3867.91				85 to 94	2.24804e+06	166804	1.34772e+06	0.0740547	2300	0.118	19682.8
	95 plus	139929	241821	57864.6	0.00317956	200	0.01	2418.21				95 plus	21745.5	37579.9	57864.6	0.00317956	200	0.01	375.799				95 plus	118183	204241	57864.6	0.00317956	200	0.01	2042.41
	Total	2.08428e+07	114528	1.81989e+07		19500		121608				Total	4.69228e+06	122257	1.81989e+07		19500		26367				Total	1.61505e+07	551511	1.81989e+07		19500		95241
1994											1994											1994
Total all-causes	65 to 74	1.07428e+07	92371.5	1.163e+07	0.624749	10500	0.538	49695.9			Total all-causes	65 to 74	2.74386e+06	23592.9	1.163e+07	0.624749	10500	0.538	12693			Total all-causes	65 to 74	7.99894e+06	68778.6	1.163e+07	0.624749	10500	0.538	37002.9
	75 to 84	8.15884e+06	147053	5.54823e+06	0.298045	6500	0.333	48968.6				75 to 84	1.5652e+06	28210.8	5.54823e+06	0.298045	6500	0.333	9394.2				75 to 84	6.59364e+06	118842	5.54823e+06	0.298045	6500	0.333	39574.4
	85 to 94	2.82779e+06	205442	1.37644e+06	0.0739406	2300	0.118	24242.2				85 to 94	450551	32733.1	1.37644e+06	0.0739406	2300	0.118	3862.51				85 to 94	2.37724e+06	172709	1.37644e+06	0.0739406	2300	0.118	20379.7
	95 plus	149342	245684	60786.4	0.00326537	200	0.01	2456.84				95 plus	22823.1	37546.5	60786.4	0.00326537	200	0.01	375.465				95 plus	126519	208138	60786.4	0.00326537	200	0.01	2081.38
	Total	2.18788e+07	117530	1.86154e+07		19500		125364				Total	4.78243e+06	122083	1.86154e+07		19500		26325.2				Total	1.70963e+07	568468	1.86154e+07		19500		99038.4
1995											1995											1995
Total all-causes	65 to 74	1.10331e+07	91405.2	1.20705e+07	0.639993	10500	0.538	49176			Total all-causes	65 to 74	2.84768e+06	23592	1.20705e+07	0.639993	10500	0.538	12692.5			Total all-causes	65 to 74	8.18541e+06	67813.2	1.20705e+07	0.639993	10500	0.538	36483.5
	75 to 84	7.74782e+06	144698	5.35449e+06	0.283901	6500	0.333	48184.3				75 to 84	1.50885e+06	28179.2	5.35449e+06	0.283901	6500	0.333	9383.67				75 to 84	6.23897e+06	116518	5.35449e+06	0.283901	6500	0.333	38800.6
	85 to 94	2.821e+06	204925	1.3766e+06	0.0729889	2300	0.118	24181.1				85 to 94	449968	32686.9	1.3766e+06	0.0729889	2300	0.118	3857.05				85 to 94	2.37103e+06	172238	1.3766e+06	0.0729889	2300	0.118	20324.1
	95 plus	143707	244420	58795	0.00311738	200	0.01	2444.2				95 plus	22042.2	37489.9	58795	0.00311738	200	0.01	374.899				95 plus	121665	206930	58795	0.00311738	200	0.01	2069.3
	Total	2.17456e+07	115298	1.88604e+07		19500		123986				Total	4.82854e+06	121948	1.88604e+07		19500		26308.1				Total	1.69171e+07	563500	1.88604e+07		19500		97677.5
1996											1996											1996
Total all-causes	65 to 74	1.10377e+07	89061.9	1.23933e+07	0.649556	10500	0.538	47915.3			Total all-causes	65 to 74	2.92554e+06	23605.8	1.23933e+07	0.649556	10500	0.538	12699.9			Total all-causes	65 to 74	8.11218e+06	65456.2	1.23933e+07	0.649556	10500	0.538	35215.4
	75 to 84	7.31254e+06	140509	5.20432e+06	0.272768	6500	0.333	46789.5				75 to 84	1.46047e+06	28062.7	5.20432e+06	0.272768	6500	0.333	9344.87				75 to 84	5.85207e+06	112446	5.20432e+06	0.272768	6500	0.333	37444.6
	85 to 94	2.85751e+06	201700	1.41671e+06	0.0742526	2300	0.118	23800.6				85 to 94	461933	32606	1.41671e+06	0.0742526	2300	0.118	3847.5				85 to 94	2.39557e+06	169094	1.41671e+06	0.0742526	2300	0.118	19953.1
	95 plus	159547	244229	65326.9	0.0034239	200	0.01	2442.29				95 plus	24471.1	37459.4	65326.9	0.0034239	200	0.01	374.594				95 plus	135076	206770	65326.9	0.0034239	200	0.01	2067.7
	Total	2.13673e+07	111990	1.90797e+07		19500		120948				Total	4.87241e+06	121734	1.90797e+07		19500		26266.9				Total	1.64949e+07	553766	1.90797e+07		19500		94680.8
1997											1997											1997
Total all-causes	65 to 74	1.09723e+07	87690.6	1.25125e+07	0.65371	10500	0.538	47177.5			Total all-causes	65 to 74	2.95974e+06	23654.3	1.25125e+07	0.65371	10500	0.538	12726			Total all-causes	65 to 74	8.01253e+06	64036.3	1.25125e+07	0.65371	10500	0.538	34451.5
	75 to 84	7.08605e+06	137628	5.1487e+06	0.268992	6500	0.333	45830.1				75 to 84	1.43803e+06	27929.9	5.1487e+06	0.268992	6500	0.333	9300.66				75 to 84	5.64802e+06	109698	5.1487e+06	0.268992	6500	0.333	36529.5
	85 to 94	2.85638e+06	201785	1.41556e+06	0.0739554	2300	0.118	23810.6				85 to 94	460823	32554.1	1.41556e+06	0.0739554	2300	0.118	3841.39				85 to 94	2.39556e+06	169231	1.41556e+06	0.0739554	2300	0.118	19969.2
	95 plus	158409	247609	63975.5	0.00334238	200	0.01	2476.09				95 plus	23910.3	37374	63975.5	0.00334238	200	0.01	373.74				95 plus	134499	210235	63975.5	0.00334238	200	0.01	2102.35
	Total	2.10731e+07	110096	1.91407e+07		19500		119294				Total	4.8825e+06	121512	1.91407e+07		19500		26241.8				Total	1.61906e+07	553200	1.91407e+07		19500		93052.5
1998											1998											1998
Total all-causes	65 to 74	1.0783e+07	86448.8	1.24733e+07	0.65028	10500	0.538	46509.5			Total all-causes	65 to 74	2.95608e+06	23699.4	1.24733e+07	0.65028	10500	0.538	12750.3			Total all-causes	65 to 74	7.8269e+06	62749.5	1.24733e+07	0.65028	10500	0.538	33759.2
	75 to 84	6.97716e+06	134105	5.20275e+06	0.27124	6500	0.333	44657				75 to 84	1.44434e+06	27761.1	5.20275e+06	0.27124	6500	0.333	9244.44				75 to 84	5.53282e+06	106344	5.20275e+06	0.27124	6500	0.333	35412.6
	85 to 94	2.90814e+06	202009	1.43961e+06	0.0750525	2300	0.118	23837.1				85 to 94	467663	32485.4	1.43961e+06	0.0750525	2300	0.118	3833.28				85 to 94	2.44048e+06	169524	1.43961e+06	0.0750525	2300	0.118	20003.8
	95 plus	166620	253424	65747.7	0.00342768	200	0.01	2534.24				95 plus	24533	37313.9	65747.7	0.00342768	200	0.01	373.139				95 plus	142087	216110	65747.7	0.00342768	200	0.01	2161.1
	Total	2.08349e+07	108621	1.91814e+07		19500		117538				Total	4.89262e+06	121260	1.91814e+07		19500		26201.1				Total	1.59423e+07	554727	1.91814e+07		19500		91336.7
1999											1999											1999
Total all-causes	65 to 74	1.08612e+07	89179.5	1.2179e+07	0.638394	10500	0.538	47978.6			Total all-causes	65 to 74	2.89366e+06	23759.5	1.2179e+07	0.638394	10500	0.538	12782.6			Total all-causes	65 to 74	7.9675e+06	65420.1	1.2179e+07	0.638394	10500	0.538	35196
	75 to 84	7.35398e+06	136087	5.40387e+06	0.283258	6500	0.333	45317.1				75 to 84	1.49661e+06	27695.2	5.40387e+06	0.283258	6500	0.333	9222.51				75 to 84	5.85736e+06	108392	5.40387e+06	0.283258	6500	0.333	36094.5
	85 to 94	2.99406e+06	209627	1.42828e+06	0.0748671	2300	0.118	24735.9				85 to 94	463531	32453.8	1.42828e+06	0.0748671	2300	0.118	3829.55				85 to 94	2.53052e+06	177173	1.42828e+06	0.0748671	2300	0.118	20906.4
	95 plus	174897	263360	66409.8	0.00348105	200	0.01	2633.6				95 plus	24754.3	37275	66409.8	0.00348105	200	0.01	372.75				95 plus	150142	226085	66409.8	0.00348105	200	0.01	2260.85
	Total	2.13841e+07	112090	1.90775e+07		19500		120665				Total	4.87856e+06	121183	1.90775e+07		19500		26207.4				Total	1.65055e+07	577069	1.90775e+07		19500		94457.8
2000											2000											2000
Total all-causes	65 to 74	1.06746e+07	89772.2	1.18907e+07	0.624958	10500	0.538	48297.5			Total all-causes	65 to 74	2.8262e+06	23768.1	1.18907e+07	0.624958	10500	0.538	12787.2			Total all-causes	65 to 74	7.84838e+06	66004.2	1.18907e+07	0.624958	10500	0.538	35510.2
	75 to 84	7.61674e+06	134793	5.65071e+06	0.296992	6500	0.333	44885.9				75 to 84	1.55789e+06	27569.9	5.65071e+06	0.296992	6500	0.333	9180.76				75 to 84	6.05885e+06	107223	5.65071e+06	0.296992	6500	0.333	35705.2
	85 to 94	2.98313e+06	210026	1.42036e+06	0.0746519	2300	0.118	24783.1				85 to 94	460410	32415	1.42036e+06	0.0746519	2300	0.118	3824.97				85 to 94	2.52272e+06	177611	1.42036e+06	0.0746519	2300	0.118	20958.1
	95 plus	175159	270926	64651.8	0.00339799	200	0.01	2709.26				95 plus	24061.1	37216.4	64651.8	0.00339799	200	0.01	372.164				95 plus	151098	233710	64651.8	0.00339799	200	0.01	2337.1
	Total	2.14496e+07	112736	1.90265e+07		19500		120676				Total	4.86856e+06	120969	1.90265e+07		19500		26165.1				Total	1.6581e+07	584548	1.90265e+07		19500		94510.6
2001											2001											2001
Total all-causes	65 to 74	1.05388e+07	89578.6	1.17649e+07	0.613754	10500	0.538	48193.3			Total all-causes	65 to 74	2.79126e+06	23725.4	1.17649e+07	0.613754	10500	0.538	12764.3			Total all-causes	65 to 74	7.74755e+06	65853.3	1.17649e+07	0.613754	10500	0.538	35429.1
	75 to 84	8.00195e+06	133851	5.97826e+06	0.311876	6500	0.333	44572.3				75 to 84	1.6443e+06	27504.6	5.97826e+06	0.311876	6500	0.333	9159.04				75 to 84	6.35765e+06	106346	5.97826e+06	0.311876	6500	0.333	35413.3
	85 to 94	2.83269e+06	207787	1.36327e+06	0.0711195	2300	0.118	24518.8				85 to 94	442306	32444.5	1.36327e+06	0.0711195	2300	0.118	3828.46				85 to 94	2.39039e+06	175342	1.36327e+06	0.0711195	2300	0.118	20690.4
	95 plus	170266	273289	62302.7	0.00325023	200	0.01	2732.89				95 plus	23156	37167	62302.7	0.00325023	200	0.01	371.67				95 plus	147110	236122	62302.7	0.00325023	200	0.01	2361.22
	Total	2.15437e+07	112390	1.91687e+07		19500		120017				Total	4.90102e+06	120842	1.91687e+07		19500		26123.4				Total	1.66427e+07	583663	1.91687e+07		19500		93894
2002											2002											2002
Total all-causes	65 to 74	1.05402e+07	89658.6	1.17559e+07	0.603549	10500	0.538	48236.4			Total all-causes	65 to 74	2.77626e+06	23615.9	1.17559e+07	0.603549	10500	0.538	12705.4			Total all-causes	65 to 74	7.76392e+06	66042.7	1.17559e+07	0.603549	10500	0.538	35531
	75 to 84	8.59476e+06	134766	6.37756e+06	0.327424	6500	0.333	44877				75 to 84	1.7512e+06	27458.7	6.37756e+06	0.327424	6500	0.333	9143.75				75 to 84	6.84357e+06	107307	6.37756e+06	0.327424	6500	0.333	35733.2
	85 to 94	2662311	207307	1.28423e+06	0.0659326	2300	0.118	24462.3				85 to 94	416915	32464.1	1.28423e+06	0.0659326	2300	0.118	3830.77				85 to 94	2.2454e+06	174843	1.28423e+06	0.0659326	2300	0.118	20631.5
	95 plus	167695	278209	60276.7	0.00309461	200	0.01	2782.09				95 plus	22380.7	37130	60276.7	0.00309461	200	0.01	371.3				95 plus	145314	241079	60276.7	0.00309461	200	0.01	2410.79
	Total	2.1965e+07	112768	1.9478e+07		19500		120358				Total	4.96676e+06	120669	1.9478e+07		19500		26051.2				Total	1.69982e+07	589272	1.9478e+07		19500		94306.5
2003											2003											2003
Total all-causes	65 to 74	1.05281e+07	88932.4	1.18383e+07	0.597185	10500	0.538	47845.6			Total all-causes	65 to 74	2.78189e+06	23499.2	1.18383e+07	0.597185	10500	0.538	12642.6			Total all-causes	65 to 74	7.74616e+06	65433.2	1.18383e+07	0.597185	10500	0.538	35203.1
	75 to 84	9.07106e+06	134948	6.72189e+06	0.339088	6500	0.333	44937.8				75 to 84	1.84614e+06	27464.6	6.72189e+06	0.339088	6500	0.333	9145.72				75 to 84	7.22492e+06	107484	6.72189e+06	0.339088	6500	0.333	35792
	85 to 94	2.4978e+06	207205	1.20547e+06	0.0608104	2300	0.118	24450.2				85 to 94	391895	32509.7	1.20547e+06	0.0608104	2300	0.118	3836.14				85 to 94	2.1059e+06	174695	1.20547e+06	0.0608104	2300	0.118	20614
	95 plus	155751	269426	57808.5	0.00291617	200	0.01	2694.26				95 plus	21443.3	37093.7	57808.5	0.00291617	200	0.01	370.937				95 plus	134308	232332	57808.5	0.00291617	200	0.01	2323.32
	Total	2.22527e+07	112254	1.98234e+07		19500		119928				Total	5.04137e+06	120567	1.98234e+07		19500		25995.4				Total	1.72113e+07	579944	1.98234e+07		19500		93932.5
2004											2004											2004
Total all-causes	65 to 74	1.0217e+07	86185.1	1.18548e+07	0.587794	10500	0.538	46367.6			Total all-causes	65 to 74	2.76862e+06	23354.5	1.18548e+07	0.587794	10500	0.538	12564.7			Total all-causes	65 to 74	7.44842e+06	62830.5	1.18548e+07	0.587794	10500	0.538	33802.8
	75 to 84	9.25622e+06	131771	7.0245e+06	0.348295	6500	0.333	43879.6				75 to 84	1.92899e+06	27460.9	7.0245e+06	0.348295	6500	0.333	9144.46				75 to 84	7.32723e+06	104310	7.0245e+06	0.348295	6500	0.333	34735.2
	85 to 94	2.4446e+06	198674	1.23045e+06	0.0610095	2300	0.118	23443.6				85 to 94	399952	32504.4	1.23045e+06	0.0610095	2300	0.118	3835.52				85 to 94	2.04464e+06	166170	1.23045e+06	0.0610095	2300	0.118	19608
	95 plus	148303	253435	58517.3	0.00290146	200	0.01	2534.35				95 plus	21698.7	37080.8	58517.3	0.00290146	200	0.01	370.808				95 plus	126605	216354	58517.3	0.00290146	200	0.01	2163.54
	Total	2.20662e+07	109410	2.01682e+07		19500		116225				Total	5.11926e+06	120401	2.01682e+07		19500		25915.5				Total	1.69469e+07	549664	2.01682e+07		19500		90309.6
2005											2005											2005
Total all-causes	65 to 74	1.02634e+07	86548.4	1.18585e+07	0.581803	10500	0.538	46563			Total all-causes	65 to 74	2.75828e+06	23260	1.18585e+07	0.581803	10500	0.538	12513.9			Total all-causes	65 to 74	7.50507e+06	63288.4	1.18585e+07	0.581803	10500	0.538	34049.2
	75 to 84	9.69839e+06	133718	7.25287e+06	0.355841	6500	0.333	44528.1				75 to 84	1.99446e+06	27499	7.25287e+06	0.355841	6500	0.333	9157.15				75 to 84	7.70393e+06	106219	7.25287e+06	0.355841	6500	0.333	35371
	85 to 94	2.37423e+06	195868	1.21216e+06	0.0594709	2300	0.118	23112.4				85 to 94	393985	32502.9	1.21216e+06	0.0594709	2300	0.118	3835.34				85 to 94	1.98024e+06	163365	1.21216e+06	0.0594709	2300	0.118	19277.1
	95 plus	144808	246267	58801.2	0.00288491	200	0.01	2462.67				95 plus	21773.5	37029	58801.2	0.00288491	200	0.01	370.29				95 plus	123035	209238	58801.2	0.00288491	200	0.01	2092.38
	Total	2.24808e+07	110295	2.03823e+07		19500		116666				Total	5.16851e+06	120291	2.03823e+07		19500		25876.6				Total	1.73123e+07	542111	2.03823e+07		19500		90789.6
2006											2006											2006
Total all-causes	65 to 74	9.72782e+06	82735.8	1.17577e+07	0.574944	10500	0.538	44511.8			Total all-causes	65 to 74	2.72776e+06	23199.8	1.17577e+07	0.574944	10500	0.538	12481.5			Total all-causes	65 to 74	7.00006e+06	59536	1.17577e+07	0.574944	10500	0.538	32030.4
	75 to 84	9.59575e+06	129623	7.40281e+06	0.361992	6500	0.333	43164.5				75 to 84	2.03807e+06	27531.1	7.40281e+06	0.361992	6500	0.333	9167.84				75 to 84	7.55768e+06	102092	7.40281e+06	0.361992	6500	0.333	33996.6
	85 to 94	2.29599e+06	187280	1.22596e+06	0.0599489	2300	0.118	22099.1				85 to 94	397440	32418.6	1.22596e+06	0.0599489	2300	0.118	3825.39				85 to 94	1.89855e+06	154862	1.22596e+06	0.0599489	2300	0.118	18273.7
	95 plus	153011	240204	63700.4	0.00311491	200	0.01	2402.04				95 plus	23565.6	36994.3	63700.4	0.00311491	200	0.01	369.943				95 plus	129445	203209	63700.4	0.00311491	200	0.01	2032.09
	Total	2.17726e+07	106466	2.04502e+07		19500		112177				Total	5.18684e+06	120144	2.04502e+07		19500		25844.7				Total	1.65857e+07	519699	2.04502e+07		19500		86332.8
2007											2007											2007
Total all-causes	65 to 74	9.44228e+06	80987.2	1.1659e+07	0.571548	10500	0.538	43571.1			Total all-causes	65 to 74	2.70489e+06	23200	1.1659e+07	0.571548	10500	0.538	12481.6			Total all-causes	65 to 74	6.7374e+06	57787.2	1.1659e+07	0.571548	10500	0.538	31089.5
	75 to 84	9.49073e+06	127983	7.41563e+06	0.36353	6500	0.333	42618.2				75 to 84	2.04645e+06	27596.5	7.41563e+06	0.36353	6500	0.333	9189.63				75 to 84	7.44427e+06	100386	7.41563e+06	0.36353	6500	0.333	33428.6
	85 to 94	2.30229e+06	182842	1.25917e+06	0.0617274	2300	0.118	21575.3				85 to 94	406909	32315.5	1.25917e+06	0.0617274	2300	0.118	3813.23				85 to 94	1.89539e+06	150526	1.25917e+06	0.0617274	2300	0.118	17762.1
	95 plus	155847	239149	65167.5	0.00319465	200	0.01	2391.49				95 plus	24073.4	36940.8	65167.5	0.00319465	200	0.01	369.408				95 plus	131774	202208	65167.5	0.00319465	200	0.01	2022.08
	Total	2.13912e+07	104864	2.0399e+07		19500		110156				Total	5.18232e+06	120053	2.0399e+07		19500		25853.9				Total	1.62088e+07	510907	2.0399e+07		19500		84302.3
2008											2008											2008
Total all-causes	65 to 74	9.10215e+06	81129.2	1.12193e+07	0.561586	10500	0.538	43647.5			Total all-causes	65 to 74	2.60745e+06	23240.7	1.12193e+07	0.561586	10500	0.538	12503.5			Total all-causes	65 to 74	6.4947e+06	57888.6	1.12193e+07	0.561586	10500	0.538	31144
	75 to 84	9.38921e+06	127722	7.35127e+06	0.36797	6500	0.333	42531.5				75 to 84	2.03243e+06	27647.3	7.35127e+06	0.36797	6500	0.333	9206.57				75 to 84	7.35678e+06	100075	7.35127e+06	0.36797	6500	0.333	33325
	85 to 94	2.41363e+06	180460	1.33748e+06	0.0669481	2300	0.118	21294.3				85 to 94	430667	32199.8	1.33748e+06	0.0669481	2300	0.118	3799.57				85 to 94	1.98296e+06	148260	1.33748e+06	0.0669481	2300	0.118	17494.7
	95 plus	166796	238794	69849.1	0.00349631	200	0.01	2387.94				95 plus	25785.6	36916.1	69849.1	0.00349631	200	0.01	369.161				95 plus	141010	201878	69849.1	0.00349631	200	0.01	2018.78
	Total	2.10718e+07	105475	1.99779e+07		19500		109861				Total	5.09633e+06	120004	1.99779e+07		19500		25878.8				Total	1.59755e+07	508102	1.99779e+07		19500		83982.5
2009											2009											2009
Total all-causes	65 to 74	8.57972e+06	79610.1	1.07772e+07	0.553578	10500	0.538	42830.2			Total all-causes	65 to 74	2.51099e+06	23299.1	1.07772e+07	0.553578	10500	0.538	12534.9			Total all-causes	65 to 74	6.06873e+06	56310.9	1.07772e+07	0.553578	10500	0.538	30295.3
	75 to 84	8.9289e+06	124733	7.1584e+06	0.367697	6500	0.333	41536.1				75 to 84	1.98315e+06	27703.8	7.1584e+06	0.367697	6500	0.333	9225.35				75 to 84	6.94575e+06	97029.3	7.1584e+06	0.367697	6500	0.333	32310.8
	85 to 94	2.55117e+06	174719	1.46016e+06	0.0750021	2300	0.118	20616.8				85 to 94	469533	32156.3	1.46016e+06	0.0750021	2300	0.118	3794.45				85 to 94	2.08164e+06	142562	1.46016e+06	0.0750021	2300	0.118	16822.4
	95 plus	169772	234187	72494.1	0.00372371	200	0.01	2341.87				95 plus	26749.4	36898.7	72494.1	0.00372371	200	0.01	368.987				95 plus	143023	197289	72494.1	0.00372371	200	0.01	1972.89
	Total	2.02296e+07	103911	1.94682e+07		19500		107325				Total	4.99042e+06	120058	1.94682e+07		19500		25923.7				Total	1.52391e+07	493191	1.94682e+07		19500		81401.3
2010											2010											2010
Total all-causes	65 to 74	8.23892e+06	79845.1	1.03186e+07	0.542773	10500	0.538	42956.7			Total all-causes	65 to 74	2.40938e+06	23349.8	1.03186e+07	0.542773	10500	0.538	12562.2			Total all-causes	65 to 74	5.82954e+06	56495.3	1.03186e+07	0.542773	10500	0.538	30394.5
	75 to 84	8.732e+06	124434	7.01737e+06	0.369123	6500	0.333	41436.5				75 to 84	1.9442e+06	27705.5	7.01737e+06	0.369123	6500	0.333	9225.94				75 to 84	6.7878e+06	96728.5	7.01737e+06	0.369123	6500	0.333	32210.6
	85 to 94	2.75124e+06	172154	1.59813e+06	0.0840636	2300	0.118	20314.2				85 to 94	512785	32086.6	1.59813e+06	0.0840636	2300	0.118	3786.22				85 to 94	2.23846e+06	140068	1.59813e+06	0.0840636	2300	0.118	16528
	95 plus	178495	232394	76807	0.00404015	200	0.01	2323.94				95 plus	28346.7	36906.4	76807	0.00404015	200	0.01	369.064				95 plus	150148	195487	76807	0.00404015	200	0.01	1954.87
	Total	1.99007e+07	104680	1.90109e+07		19500		107031				Total	4.89471e+06	120048	1.90109e+07		19500		25943.4				Total	1.50059e+07	488779	1.90109e+07		19500		81087.9
2011											2011											2011
Total all-causes	65 to 74	7.61489e+06	76751.1	9.92154e+06	0.528404	10500	0.538	41292.1			Total all-causes	65 to 74	2.3137e+06	23319.9	9.92155e+06	0.528404	10500	0.538	12546.1			Total all-causes	65 to 74	5.30119e+06	53431.1	9.92155e+06	0.528404	10500	0.538	28746
	75 to 84	8.39193e+06	119346	7.03162e+06	0.374491	6500	0.333	39742.1				75 to 84	1.94308e+06	27633.4	7.03162e+06	0.374491	6500	0.333	9201.93				75 to 84	6.44885e+06	91712.2	7.03162e+06	0.374491	6500	0.333	30540.2
	85 to 94	2.88432e+06	165147	1.74652e+06	0.0930164	2300	0.118	19487.3				85 to 94	559518	32036.2	1.74652e+06	0.0930164	2300	0.118	3780.27				85 to 94	2.3248e+06	133111	1.74652e+06	0.0930164	2300	0.118	15707.1
	95 plus	173017	225368	76770.9	0.00408868	200	0.01	2253.68				95 plus	28324.9	36895.4	76770.9	0.00408868	200	0.01	368.954				95 plus	144692	188472	76770.9	0.00408868	200	0.01	1884.72
	Total	1.90642e+07	101532	1.87764e+07		19500		102775				Total	4.84462e+06	119885	1.87765e+07		19500		25897.3				Total	1.42195e+07	466726	1.87765e+07		19500		76877.9
2012											2012											2012
Total all-causes	65 to 74	7.26093e+06	74302.1	9.77217e+06	0.516027	10500	0.538	39974.5			Total all-causes	65 to 74	2.26773e+06	23206	9.77217e+06	0.516027	10500	0.538	12484.8			Total all-causes	65 to 74	4.9932e+06	51096.1	9.77217e+06	0.516027	10500	0.538	27489.7
	75 to 84	8.31566e+06	115886	7.17569e+06	0.378918	6500	0.333	38590.2				75 to 84	1.97092e+06	27466.6	7.17569e+06	0.378918	6500	0.333	9146.38				75 to 84	6.34474e+06	88419.9	7.17569e+06	0.378918	6500	0.333	29443.8
	85 to 94	3.1149e+06	162733	1.91411e+06	0.101076	2300	0.118	19202.5				85 to 94	612270	31987.1	1.91411e+06	0.101076	2300	0.118	3774.48				85 to 94	2.50263e+06	130746	1.91411e+06	0.101076	2300	0.118	15428
	95 plus	168010	223043	75326.3	0.00397767	200	0.01	2230.43				95 plus	27776	36874.2	75326.3	0.00397767	200	0.01	368.742				95 plus	140234	186168	75326.3	0.00397767	200	0.01	1861.68
	Total	1.88595e+07	99589.1	1.89373e+07		19500		99997.7				Total	4.87869e+06	119534	1.89373e+07		19500		25774.4				Total	1.39808e+07	456430	1.89373e+07		19500		74223.2
2013											2013											2013
Total all-causes	65 to 74	6.85777e+06	71572.7	9.58155e+06	0.50175	10500	0.538	38506.1			Total all-causes	65 to 74	2.20502e+06	23013.2	9.58155e+06	0.501751	10500	0.538	12381.1			Total all-causes	65 to 74	4.65275e+06	48559.5	9.58155e+06	0.501751	10500	0.538	26125
	75 to 84	8.33002e+06	112742	7.38855e+06	0.386911	6500	0.333	37543.2				75 to 84	2.017e+06	27299	7.38855e+06	0.386911	6500	0.333	9090.56				75 to 84	6.31302e+06	85443.3	7.38855e+06	0.386911	6500	0.333	28452.6
	85 to 94	3.32124e+06	161831	2.05228e+06	0.107471	2300	0.118	19096.1				85 to 94	655847	31956.9	2.05228e+06	0.107471	2300	0.118	3770.92				85 to 94	2.66539e+06	129875	2.05228e+06	0.107471	2300	0.118	15325.2
	95 plus	164666	222952	73857.3	0.00386763	200	0.01	2229.52				95 plus	27195.1	36821.2	73857.3	0.00386763	200	0.01	368.212				95 plus	137471	186131	73857.3	0.00386763	200	0.01	1861.31
	Total	1.86737e+07	97787.3	1.90962e+07		19500		97374.9				Total	4.90506e+06	119090	1.90962e+07		19500		25610.8				Total	1.37686e+07	450008	1.90962e+07		19500		71764.1
2014											2014											2014
Total all-causes	65 to 74	6.59864e+06	69061.3	9.55475e+06	0.492345	10500	0.538	37155			Total all-causes	65 to 74	2.17791e+06	22794	9.55475e+06	0.492345	10500	0.538	12263.2			Total all-causes	65 to 74	4.42073e+06	46267.3	9.55475e+06	0.492345	10500	0.538	24891.8
	75 to 84	8.33753e+06	110111	7.57193e+06	0.390172	6500	0.333	36667				75 to 84	2.05335e+06	27118	7.57193e+06	0.390172	6500	0.333	9030.28				75 to 84	6.28418e+06	82993.1	7.57193e+06	0.390172	6500	0.333	27636.7
	85 to 94	3.52771e+06	160641	2.19602e+06	0.113158	2300	0.118	18955.7				85 to 94	701653	31951.2	2.19602e+06	0.113158	2300	0.118	3770.24				85 to 94	2.82606e+06	128690	2.19602e+06	0.113158	2300	0.118	15185.4
	95 plus	185719	221236	83946.1	0.00432564	200	0.01	2212.36				95 plus	30930.2	36845.3	83946.1	0.00432564	200	0.01	368.453				95 plus	154789	184391	83946.1	0.00432564	200	0.01	1843.91
	Total	1.86496e+07	96099	1.94066e+07		19500		94990				Total	4.96385e+06	118708	1.94066e+07		19500		25432.2				Total	1.36858e+07	442341	1.94066e+07		19500		69557.9
2015											2015											2015
Total all-causes	65 to 74	6.61345e+06	67980.1	9.7285e+06	0.491403	10500	0.538	36573.3			Total all-causes	65 to 74	2.19997e+06	22613.6	9.7285e+06	0.491403	10500	0.538	12166.1			Total all-causes	65 to 74	4.41348e+06	45366.5	9.7285e+06	0.491403	10500	0.538	24407.2
	75 to 84	8.48629e+06	110226	7.69898e+06	0.388889	6500	0.333	36705.3				75 to 84	2.08086e+06	27027.7	7.69898e+06	0.388889	6500	0.333	9000.23				75 to 84	6.40543e+06	83198.4	7.69898e+06	0.388889	6500	0.333	27705.1
	85 to 94	3.73507e+06	163579	2.28334e+06	0.115336	2300	0.118	19302.3				85 to 94	730149	31977.2	2.28334e+06	0.115336	2300	0.118	3773.31				85 to 94	3.00492e+06	131602	2.28334e+06	0.115336	2300	0.118	15529
	95 plus	192181	222038	86553.2	0.00437195	200	0.01	2220.38				95 plus	31861.5	36811.5	86553.2	0.00437195	200	0.01	368.115				95 plus	160319	185226	86553.2	0.00437195	200	0.01	1852.26
	Total	1.9027e+07	96108.6	1.97974e+07		19500		94801.3				Total	5.04284e+06	118430	1.97974e+07		19500		25307.8				Total	1.39841e+07	445393	1.97974e+07		19500		69493.5
2016											2016											2016
Total all-causes	65 to 74	6.6119e+06	66125.2	9.99906e+06	0.496242	10500	0.538	35575.4			Total all-causes	65 to 74	2.2552e+06	22554.1	9.99906e+06	0.496242	10500	0.538	12134.1			Total all-causes	65 to 74	4.3567e+06	43571.1	9.99906e+06	0.496242	10500	0.538	23441.2
	75 to 84	8.40029e+06	108861	7.71653e+06	0.382963	6500	0.333	36250.7				75 to 84	2.08884e+06	27069.7	7.71653e+06	0.382963	6500	0.333	9014.21				75 to 84	6.31145e+06	81791.3	7.71653e+06	0.382963	6500	0.333	27236.5
	85 to 94	3.81499e+06	162953	2.34116e+06	0.116189	2300	0.118	19228.4				85 to 94	750404	32052.7	2.34116e+06	0.116189	2300	0.118	3782.21				85 to 94	3.06458e+06	130900	2.34116e+06	0.116189	2300	0.118	15446.2
	95 plus	205169	221058	92812.3	0.00460617	200	0.01	2210.58				95 plus	34159.9	36805.3	92812.3	0.00460617	200	0.01	368.053				95 plus	171009	184253	92812.3	0.00460617	200	0.01	1842.53
	Total	1.90324e+07	94455.4	2.01496e+07		19500		93265.1				Total	5.12861e+06	118482	2.01496e+07		19500		25298.6				Total	1.39037e+07	440515	2.01496e+07		19500		67966.5
2017											2017											2017
Total all-causes	65 to 74	6.72727e+06	64686.6	1.03998e+07	0.50669	10500	0.538	34801.4			Total all-causes	65 to 74	2.34954e+06	22592.1	1.03998e+07	0.50669	10500	0.538	12154.6			Total all-causes	65 to 74	4.37774e+06	42094.4	1.03998e+07	0.50669	10500	0.538	22646.8
	75 to 84	8.2322e+06	107149	7.68296e+06	0.374322	6500	0.333	35680.5				75 to 84	2.08941e+06	27195.4	7.68296e+06	0.374322	6500	0.333	9056.05				75 to 84	6.14279e+06	79953.4	7.68296e+06	0.374322	6500	0.333	26624.5
	85 to 94	3.75728e+06	160398	2.34247e+06	0.114128	2300	0.118	18927				85 to 94	752895	32141	2.34247e+06	0.114128	2300	0.118	3792.64				85 to 94	3.00439e+06	128257	2.34247e+06	0.114128	2300	0.118	15134.4
	95 plus	218288	218842	99746.6	0.00485977	200	0.01	2188.42				95 plus	36720.8	36814.1	99746.6	0.00485977	200	0.01	368.141				95 plus	181567	182028	99746.6	0.00485977	200	0.01	1820.28
	Total	1.8935e+07	92253.6	2.0525e+07		19500		91597.3				Total	5.22856e+06	118743	2.0525e+07		19500		25371.4				Total	1.37065e+07	432333	2.0525e+07		19500		66225.9
2018											2018											2018
Total all-causes	65 to 74	7.25035e+06	65446.7	1.10783e+07	0.53013	10500	0.538	35210.3			Total all-causes	65 to 74	2.5065e+06	22625.4	1.10783e+07	0.53013	10500	0.538	12172.5			Total all-causes	65 to 74	4.74386e+06	42821.3	1.10783e+07	0.53013	10500	0.538	23037.9
	75 to 84	8.00865e+06	108638	7.37186e+06	0.352767	6500	0.333	36176.5				75 to 84	2.01378e+06	27317.1	7.37186e+06	0.352767	6500	0.333	9096.6				75 to 84	5.99487e+06	81321.1	7.37186e+06	0.352767	6500	0.333	27079.9
	85 to 94	3.73442e+06	159959	2.33461e+06	0.111718	2300	0.118	18875.2				85 to 94	751290	32180.6	2.33461e+06	0.111718	2300	0.118	3797.31				85 to 94	2.98313e+06	127779	2.33461e+06	0.111718	2300	0.118	15077.9
	95 plus	246202	218772	112538	0.00538531	200	0.01	2187.72				95 plus	41407.8	36794.4	112538	0.00538531	200	0.01	367.944				95 plus	204794	181977	112538	0.00538531	200	0.01	1819.77
	Total	1.92396e+07	92067.7	2.08973e+07		19500		92449.7				Total	5.31297e+06	118918	2.08973e+07		19500		25434.3				Total	1.39267e+07	433898	2.08973e+07		19500		67015.4
2019											2019											2019
Total all-causes	65 to 74	7.84306e+06	66025.7	1.18788e+07	0.557362	10500	0.538	35521.8			Total all-causes	65 to 74	2.69019e+06	22647	1.18788e+07	0.557362	10500	0.538	12184.1			Total all-causes	65 to 74	5.15286e+06	43378.7	1.18788e+07	0.557362	10500	0.538	23337.7
	75 to 84	7.73585e+06	110173	7.02152e+06	0.329455	6500	0.333	36687.8				75 to 84	1.92621e+06	27433	7.02152e+06	0.329455	6500	0.333	9135.18				75 to 84	5.80964e+06	82740.5	7.02152e+06	0.329455	6500	0.333	27552.6
	85 to 94	3.66463e+06	160512	2.28308e+06	0.107124	2300	0.118	18940.5				85 to 94	735069	32196.3	2.28308e+06	0.107124	2300	0.118	3799.16				85 to 94	2.92956e+06	128316	2.28308e+06	0.107124	2300	0.118	15141.3
	95 plus	281123	217680	129145	0.00605957	200	0.01	2176.8				95 plus	47470.1	36757.3	129145	0.00605957	200	0.01	367.573				95 plus	233653	180923	129145	0.00605957	200	0.01	1809.23
	Total	1.95247e+07	91611.1	2.13125e+07		19500		93326.9				Total	5.39894e+06	119034	2.13125e+07		19500		25486				Total	1.41257e+07	435358	2.13125e+07		19500		67840.8
FEMALES Central Europe											FEMALES Central Europe											FEMALES Central Europe
1990											1990											1990
Total all-causes	65 to 74	3.64308e+06	79629	4.57506e+06	0.58284	10500	0.538	42840.4			Total all-causes	65 to 74	1.02476e+06	22398.8	4.57506e+06	0.58284	10500	0.538	12050.6			Total all-causes	65 to 74	2.61832e+06	57230.2	4.57506e+06	0.58284	10500	0.538	30789.8
	75 to 84	3.72094e+06	138215	2.69214e+06	0.342965	6500	0.333	46025.6				75 to 84	760590	28252.2	2.69214e+06	0.342965	6500	0.333	9408				75 to 84	2.96035e+06	109963	2.69214e+06	0.342965	6500	0.333	36617.6
	85 to 94	1.07627e+06	191612	561691	0.0715566	2300	0.118	22610.3				85 to 94	188609	33578.8	561691	0.0715566	2300	0.118	3962.3				85 to 94	887660	158034	561691	0.0715566	2300	0.118	18648
	95 plus	48818.4	235711	20711.1	0.00263849	200	0.01	2357.11				95 plus	7985.18	38555	20711.1	0.00263849	200	0.01	385.55				95 plus	40833.3	197156	20711.1	0.00263849	200	0.01	1971.56
	Total	8.48911e+06	108147	7.8496e+06		19500		113833				Total	1.98194e+06	122785	7.8496e+06		19500		25806.4				Total	6.50716e+06	522383	7.8496e+06		19500		88027
1991											1991											1991
Total all-causes	65 to 74	3.85067e+06	79882.1	4.82044e+06	0.600027	10500	0.538	42976.6			Total all-causes	65 to 74	1.08026e+06	22410	4.82044e+06	0.600027	10500	0.538	12056.6			Total all-causes	65 to 74	2.77041e+06	57472.1	4.82044e+06	0.600027	10500	0.538	30920
	75 to 84	3.62739e+06	139116	2.60745e+06	0.324563	6500	0.333	46325.8				75 to 84	737159	28271.3	2.60745e+06	0.324563	6500	0.333	9414.33				75 to 84	2.89023e+06	110845	2.60745e+06	0.324563	6500	0.333	36911.4
	85 to 94	1.12913e+06	193285	584179	0.0727159	2300	0.118	22807.6				85 to 94	196405	33620.6	584179	0.0727159	2300	0.118	3967.23				85 to 94	932724	159664	584179	0.0727159	2300	0.118	18840.4
	95 plus	51689.9	238832	21642.8	0.00269399	200	0.01	2388.32				95 plus	8378.08	38710.8	21642.8	0.00269399	200	0.01	387.108				95 plus	43311.9	200122	21642.8	0.00269399	200	0.01	2001.22
	Total	8.65888e+06	107782	8.03371e+06		19500		114498				Total	2.0222e+06	123013	8.03371e+06		19500		25825.2				Total	6.63668e+06	528103	8.03371e+06		19500		88673
1992											1992											1992
Total all-causes	65 to 74	4.06169e+06	80002.5	5.07696e+06	0.619199	10500	0.538	43041.3			Total all-causes	65 to 74	1.13897e+06	22434	5.07696e+06	0.619199	10500	0.538	12069.5			Total all-causes	65 to 74	2.92273e+06	57568.4	5.07696e+06	0.619199	10500	0.538	30971.8
	75 to 84	3.46156e+06	138797	2.49397e+06	0.304171	6500	0.333	46219.5				75 to 84	705246	28278	2.49397e+06	0.304171	6500	0.333	9416.59				75 to 84	2.75631e+06	110519	2.49397e+06	0.304171	6500	0.333	36802.9
	85 to 94	1.16687e+06	192650	605692	0.0738718	2300	0.118	22732.7				85 to 94	203638	33620.7	605692	0.0738718	2300	0.118	3967.24				85 to 94	963228	159029	605692	0.0738718	2300	0.118	18765.5
	95 plus	53954.4	238556	22617.1	0.00275844	200	0.01	2385.56				95 plus	8771.04	38780.6	22617.1	0.00275844	200	0.01	387.806				95 plus	45183.4	199776	22617.1	0.00275844	200	0.01	1997.76
	Total	8.74407e+06	106645	8.19924e+06		19500		114379				Total	2.05662e+06	123113	8.19924e+06		19500		25841.1				Total	6.68745e+06	526892	8.19924e+06		19500		88537.9
1993											1993											1993
Total all-causes	65 to 74	4.27273e+06	80044.2	5.33796e+06	0.638499	10500	0.538	43063.8			Total all-causes	65 to 74	1.1986e+06	22454.3	5.33796e+06	0.638499	10500	0.538	12080.4			Total all-causes	65 to 74	3.07413e+06	57589.9	5.33796e+06	0.638499	10500	0.538	30983.4
	75 to 84	3.26365e+06	137512	2.37336e+06	0.283889	6500	0.333	45791.4				75 to 84	671308	28285.2	2.37336e+06	0.283889	6500	0.333	9418.96				75 to 84	2.59234e+06	109227	2.37336e+06	0.283889	6500	0.333	36372.5
	85 to 94	1.21206e+06	193944	624955	0.0747539	2300	0.118	22885.4				85 to 94	209896	33585.7	624955	0.0747539	2300	0.118	3963.12				85 to 94	1.00217e+06	160358	624955	0.0747539	2300	0.118	18922.3
	95 plus	56825.6	237824	23893.9	0.00285807	200	0.01	2378.24				95 plus	9264.87	38775	23893.9	0.00285807	200	0.01	387.75				95 plus	47560.7	199049	23893.9	0.00285807	200	0.01	1990.49
	Total	8.80527e+06	105324	8.36017e+06		19500		114119				Total	2.08907e+06	123100	8.36017e+06		19500		25850.2				Total	6.7162e+06	526224	8.36017e+06		19500		88268.6
1994											1994											1994
Total all-causes	65 to 74	4.45225e+06	80185.9	5.55241e+06	0.650969	10500	0.538	43140			Total all-causes	65 to 74	1.24698e+06	22458.3	5.55241e+06	0.650969	10500	0.538	12082.6			Total all-causes	65 to 74	3.20527e+06	57727.6	5.55241e+06	0.650969	10500	0.538	31057.4
	75 to 84	3.13751e+06	135973	2.30744e+06	0.270526	6500	0.333	45279.1				75 to 84	651732	28244.8	2.30744e+06	0.270526	6500	0.333	9405.5				75 to 84	2.48578e+06	107729	2.30744e+06	0.270526	6500	0.333	35873.6
	85 to 94	1.24673e+06	193415	644586	0.0755717	2300	0.118	22823				85 to 94	216355	33564.9	644586	0.0755717	2300	0.118	3960.66				85 to 94	1.03037e+06	159850	644586	0.0755717	2300	0.118	18862.4
	95 plus	59041.4	235962	25021.6	0.00293355	200	0.01	2359.62				95 plus	9700.13	38767	25021.6	0.00293355	200	0.01	387.67				95 plus	49341.3	197195	25021.6	0.00293355	200	0.01	1971.95
	Total	8.89553e+06	104292	8.52947e+06		19500		113602				Total	2.12476e+06	123035	8.52947e+06		19500		25836.4				Total	6.77077e+06	522501	8.52947e+06		19500		87765.4
1995											1995											1995
Total all-causes	65 to 74	4.56153e+06	80621.5	5.65795e+06	0.650152	10500	0.538	43374.4			Total all-causes	65 to 74	1.26957e+06	22438.6	5.65795e+06	0.650152	10500	0.538	12072			Total all-causes	65 to 74	3.29196e+06	58182.9	5.65795e+06	0.650152	10500	0.538	31302.4
	75 to 84	3.18347e+06	135385	2.35141e+06	0.270199	6500	0.333	45083.4				75 to 84	661026	28111.9	2.35141e+06	0.270199	6500	0.333	9361.25				75 to 84	2.52245e+06	107274	2.35141e+06	0.270199	6500	0.333	35722.1
	85 to 94	1.2867e+06	193207	665967	0.0765258	2300	0.118	22798.5				85 to 94	223344	33536.7	665967	0.0765258	2300	0.118	3957.34				85 to 94	1.06335e+06	159671	665967	0.0765258	2300	0.118	18841.1
	95 plus	63924.7	235196	27179.4	0.00312317	200	0.01	2351.95				95 plus	10535.5	38762.7	27179.4	0.00312317	200	0.01	387.627				95 plus	53389.3	196433	27179.4	0.00312317	200	0.01	1964.33
	Total	9.09562e+06	104517	8.70251e+06		19500		113608				Total	2.16447e+06	122850	8.70251e+06		19500		25778.2				Total	6.93115e+06	521560	8.70251e+06		19500		87830
1996											1996											1996
Total all-causes	65 to 74	4.60122e+06	80077.4	5.74596e+06	0.647161	10500	0.538	43081.6			Total all-causes	65 to 74	1.28627e+06	22385.6	5.74596e+06	0.647161	10500	0.538	12043.4			Total all-causes	65 to 74	3.31495e+06	57691.8	5.74596e+06	0.647161	10500	0.538	31038.2
	75 to 84	3.22554e+06	133263	2.42042e+06	0.27261	6500	0.333	44376.7				75 to 84	674485	27866.4	2.42042e+06	0.27261	6500	0.333	9279.51				75 to 84	2.55105e+06	105397	2.42042e+06	0.27261	6500	0.333	35097.2
	85 to 94	1.30901e+06	191617	683138	0.076941	2300	0.118	22610.8				85 to 94	228551	33456.1	683138	0.076941	2300	0.118	3947.82				85 to 94	1.08046e+06	158161	683138	0.076941	2300	0.118	18663
	95 plus	67616	231604	29194.7	0.00328816	200	0.01	2316.04				95 plus	11297.5	38697	29194.7	0.00328816	200	0.01	386.97				95 plus	56318.5	192907	29194.7	0.00328816	200	0.01	1929.07
	Total	9.20338e+06	103657	8.87872e+06		19500		112385				Total	2.2006e+06	122405	8.87872e+06		19500		25657.7				Total	7.00278e+06	514157	8.87872e+06		19500		86727.5
1997											1997											1997
Total all-causes	65 to 74	4.62549e+06	79874	5.79098e+06	0.640876	10500	0.538	42972.2			Total all-causes	65 to 74	1.29151e+06	22302.1	5.79098e+06	0.640876	10500	0.538	11998.5			Total all-causes	65 to 74	3.33397e+06	57571.8	5.79098e+06	0.640876	10500	0.538	30973.7
	75 to 84	3.30245e+06	131365	2.51396e+06	0.278215	6500	0.333	43744.4				75 to 84	692731	27555.4	2.51396e+06	0.278215	6500	0.333	9175.94				75 to 84	2.60972e+06	103809	2.51396e+06	0.278215	6500	0.333	34568.5
	85 to 94	1.33419e+06	190610	699958	0.0774629	2300	0.118	22492				85 to 94	233201	33316.4	699958	0.0774629	2300	0.118	3931.33				85 to 94	1.10099e+06	157294	699958	0.0774629	2300	0.118	18560.6
	95 plus	72410.6	232563	31135.9	0.00344575	200	0.01	2325.63				95 plus	12032.1	38644	31135.9	0.00344575	200	0.01	386.44				95 plus	60378.5	193919	31135.9	0.00344575	200	0.01	1939.19
	Total	9334539	103304	9.03603e+06		19500		111534				Total	2.22948e+06	121818	9.03603e+06		19500		25492.3				Total	7.10506e+06	512594	9.03603e+06		19500		86042
1998											1998											1998
Total all-causes	65 to 74	4.5057e+06	77422.5	5.81962e+06	0.633365	10500	0.538	41653.3			Total all-causes	65 to 74	1.29194e+06	22199.8	5.81962e+06	0.633365	10500	0.538	11943.5			Total all-causes	65 to 74	3.21376e+06	55222.8	5.81962e+06	0.633365	10500	0.538	29709.9
	75 to 84	3.32407e+06	126777	2.62198e+06	0.285357	6500	0.333	42216.8				75 to 84	714047	27233.1	2.62198e+06	0.285357	6500	0.333	9068.63				75 to 84	2.61002e+06	99544	2.62198e+06	0.285357	6500	0.333	33148.1
	85 to 94	1.32871e+06	186160	713748	0.0776791	2300	0.118	21966.8				85 to 94	236683	33160.6	713748	0.0776791	2300	0.118	3912.96				85 to 94	1.09203e+06	152999	713748	0.0776791	2300	0.118	18053.9
	95 plus	75470.2	228205	33071.2	0.00359923	200	0.01	2282.05				95 plus	12754.7	38567.3	33071.2	0.00359923	200	0.01	385.673				95 plus	62715.5	189638	33071.2	0.00359923	200	0.01	1896.38
	Total	9.23395e+06	100495	9.18842e+06		19500		108119				Total	2.25543e+06	121161	9.18842e+06		19500		25310.7				Total	6.97852e+06	497404	9.18842e+06		19500		82808.2
1999											1999											1999
Total all-causes	65 to 74	4.45634e+06	76335.6	5.83783e+06	0.625504	10500	0.538	41068.6			Total all-causes	65 to 74	1.29155e+06	22123.7	5.83783e+06	0.625504	10500	0.538	11902.6			Total all-causes	65 to 74	3.1648e+06	54211.9	5.83783e+06	0.625504	10500	0.538	29166
	75 to 84	3.40911e+06	124526	2.73768e+06	0.293333	6500	0.333	41467				75 to 84	739369	27007.1	2.73768e+06	0.293333	6500	0.333	8993.37				75 to 84	2.66974e+06	97518.4	2.73768e+06	0.293333	6500	0.333	32473.6
	85 to 94	1.33109e+06	184303	722226	0.077384	2300	0.118	21747.8				85 to 94	238538	33028.2	722226	0.077384	2300	0.118	3897.33				85 to 94	1.09255e+06	151275	722226	0.077384	2300	0.118	17850.5
	95 plus	79457.7	225280	35270.7	0.00377913	200	0.01	2252.8				95 plus	13588.7	38527	35270.7	0.00377913	200	0.01	385.27				95 plus	65869	186753	35270.7	0.00377913	200	0.01	1867.53
	Total	9.276e+06	99389.2	9.33301e+06		19500		106536				Total	2.28304e+06	120686	9.33301e+06		19500		25178.5				Total	6.99296e+06	489758	9.33301e+06		19500		81357.6
2000											2000											2000
Total all-causes	65 to 74	4.33589e+06	74227.9	5.84132e+06	0.616411	10500	0.538	39934.6			Total all-causes	65 to 74	1.28927e+06	22071.6	5.84132e+06	0.616411	10500	0.538	11874.5			Total all-causes	65 to 74	3.04662e+06	52156.4	5.84132e+06	0.616411	10500	0.538	28060.1
	75 to 84	3.48841e+06	121173	2.87888e+06	0.303797	6500	0.333	40350.5				75 to 84	775211	26927.5	2.87888e+06	0.303797	6500	0.333	8966.87				75 to 84	2.7132e+06	94245.2	2.87888e+06	0.303797	6500	0.333	31383.6
	85 to 94	1.30644e+06	181810	718574	0.0758283	2300	0.118	21453.6				85 to 94	236769	32949.9	718574	0.0758283	2300	0.118	3888.09				85 to 94	1.06967e+06	148860	718574	0.0758283	2300	0.118	17565.5
	95 plus	82854.9	220611	37557.1	0.00396325	200	0.01	2206.11				95 plus	14431.2	38424.8	37557.1	0.00396325	200	0.01	384.248				95 plus	68423.6	182186	37557.1	0.00396325	200	0.01	1821.86
	Total	9.2136e+06	97227.5	9.47633e+06		19500		103945				Total	2.31568e+06	120374	9.47633e+06		19500		25113.7				Total	6.89792e+06	477447	9.47633e+06		19500		78831.1
2001											2001											2001
Total all-causes	65 to 74	4.24919e+06	72724.7	5.84284e+06	0.607205	10500	0.538	39125.9			Total all-causes	65 to 74	1.28892e+06	22059.8	5.84284e+06	0.607205	10500	0.538	11868.2			Total all-causes	65 to 74	2.96027e+06	50664.9	5.84284e+06	0.607205	10500	0.538	27257.7
	75 to 84	3.64434e+06	119492	3.04987e+06	0.316951	6500	0.333	39790.8				75 to 84	821890	26948.4	3.04987e+06	0.316951	6500	0.333	8973.82				75 to 84	2.82245e+06	92543.4	3.04987e+06	0.316951	6500	0.333	30817
	85 to 94	1.25538e+06	181978	689852	0.0716914	2300	0.118	21473.4				85 to 94	227217	32937.1	689852	0.0716914	2300	0.118	3886.58				85 to 94	1.02816e+06	149040	689852	0.0716914	2300	0.118	17586.8
	95 plus	88505.4	221468	39963	0.00415307	200	0.01	2214.68				95 plus	15359.6	38434.6	39963	0.00415307	200	0.01	384.346				95 plus	73145.7	183034	39963	0.00415307	200	0.01	1830.34
	Total	9.23741e+06	95997.8	9.62252e+06		19500		102605				Total	2.35339e+06	120380	9.62252e+06		19500		25112.9				Total	6.88402e+06	475282	9.62252e+06		19500		77491.8
2002											2002											2002
Total all-causes	65 to 74	4.17283e+06	71299.5	5.85254e+06	0.599199	10500	0.538	38359.1			Total all-causes	65 to 74	1.29107e+06	22060.1	5.85254e+06	0.599199	10500	0.538	11868.3			Total all-causes	65 to 74	2.88175e+06	49239.4	5.85254e+06	0.599199	10500	0.538	26490.8
	75 to 84	3.8218e+06	118725	3.21903e+06	0.329573	6500	0.333	39535.6				75 to 84	870120	27030.5	3.21903e+06	0.329573	6500	0.333	9001.16				75 to 84	2.95168e+06	91694.9	3.21903e+06	0.329573	6500	0.333	30534.4
	85 to 94	1.19276e+06	182549	653396	0.0668964	2300	0.118	21540.7				85 to 94	215503	32982	653396	0.0668964	2300	0.118	3891.88				85 to 94	977261	149567	653396	0.0668964	2300	0.118	17648.9
	95 plus	94857.6	224196	42310.1	0.00433182	200	0.01	2241.96				95 plus	16296.1	38515.9	42310.1	0.00433182	200	0.01	385.159				95 plus	78561.5	185680	42310.1	0.00433182	200	0.01	1856.8
	Total	9.28226e+06	95034.3	9.76727e+06		19500		101677				Total	2.39299e+06	120589	9.76727e+06		19500		25146.5				Total	6.88926e+06	476181	9.76727e+06		19500		76530.9
2003											2003											2003
Total all-causes	65 to 74	4.12355e+06	70445.9	5.85349e+06	0.591307	10500	0.538	37899.9			Total all-causes	65 to 74	1.29213e+06	22074.5	5.85349e+06	0.591307	10500	0.538	11876.1			Total all-causes	65 to 74	2.83142e+06	48371.5	5.85349e+06	0.591307	10500	0.538	26023.8
	75 to 84	4.01567e+06	118709	3.38278e+06	0.341722	6500	0.333	39530.1				75 to 84	917404	27119.8	3.38278e+06	0.341722	6500	0.333	9030.89				75 to 84	3.09826e+06	91589.2	3.38278e+06	0.341722	6500	0.333	30499.2
	85 to 94	1.12691e+06	182092	618868	0.0625168	2300	0.118	21486.8				85 to 94	204585	33057.9	618868	0.0625168	2300	0.118	3900.83				85 to 94	922324	149034	618868	0.0625168	2300	0.118	17586
	95 plus	101468	230123	44092.8	0.00445417	200	0.01	2301.23				95 plus	17015.8	38590.8	44092.8	0.00445417	200	0.01	385.908				95 plus	84452	191532	44092.8	0.00445417	200	0.01	1915.32
	Total	9.36759e+06	94629.4	9.89923e+06		19500		101218				Total	2.43113e+06	120843	9.89923e+06		19500		25193.7				Total	6.93646e+06	480527	9.89923e+06		19500		76024.4
2004											2004											2004
Total all-causes	65 to 74	4.02608e+06	68929.9	5.84083e+06	0.582699	10500	0.538	37084.3			Total all-causes	65 to 74	1.2893e+06	22073.9	5.84083e+06	0.582699	10500	0.538	11875.8			Total all-causes	65 to 74	2.73678e+06	46856	5.84083e+06	0.582699	10500	0.538	25208.5
	75 to 84	4.12442e+06	117071	3.523e+06	0.351465	6500	0.333	38984.7				75 to 84	957228	27170.8	3.523e+06	0.351465	6500	0.333	9047.89				75 to 84	3.16719e+06	89900.4	3.523e+06	0.351465	6500	0.333	29936.8
	85 to 94	1.09408e+06	178048	614484	0.0613028	2300	0.118	21009.7				85 to 94	203172	33063.9	614484	0.0613028	2300	0.118	3901.54				85 to 94	890904	144984	614484	0.0613028	2300	0.118	17108.1
	95 plus	106544	234449	45444.3	0.00453366	200	0.01	2344.49				95 plus	17557.1	38634.3	45444.3	0.00453366	200	0.01	386.343				95 plus	88986.8	195815	45444.3	0.00453366	200	0.01	1958.15
	Total	9.35112e+06	93289.5	1.00238e+07		19500		99423.1				Total	2.46726e+06	120943	1.00238e+07		19500		25211.5				Total	6.88386e+06	477555	1.00238e+07		19500		74211.6
2005											2005											2005
Total all-causes	65 to 74	3.9727e+06	68270.3	5.81907e+06	0.57367	10500	0.538	36729.4			Total all-causes	65 to 74	1.28384e+06	22062.6	5.81907e+06	0.57367	10500	0.538	11869.7			Total all-causes	65 to 74	2.68886e+06	46207.8	5.81907e+06	0.57367	10500	0.538	24859.8
	75 to 84	4.21712e+06	116613	3.61633e+06	0.356514	6500	0.333	38832.2				75 to 84	982315	27163.3	3.61633e+06	0.356514	6500	0.333	9045.39				75 to 84	3.2348e+06	89449.9	3.61633e+06	0.356514	6500	0.333	29786.8
	85 to 94	1.16224e+06	175690	661530	0.0652166	2300	0.118	20731.4				85 to 94	218032	32958.8	661530	0.0652166	2300	0.118	3889.14				85 to 94	944209	142731	661530	0.0652166	2300	0.118	16842.3
	95 plus	111636	239316	46647.8	0.00459876	200	0.01	2393.16				95 plus	18011.7	38612	46647.8	0.00459876	200	0.01	386.12				95 plus	93623.8	200704	46647.8	0.00459876	200	0.01	2007.04
	Total	9.46369e+06	93297.4	1.01436e+07		19500		98686.2				Total	2.50219e+06	120797	1.01436e+07		19500		25190.3				Total	6.9615e+06	479092	1.01436e+07		19500		73495.9
2006											2006											2006
Total all-causes	65 to 74	3.84726e+06	66721	5.76619e+06	0.563365	10500	0.538	35895.9			Total all-causes	65 to 74	1.27017e+06	22027.8	5.76619e+06	0.563365	10500	0.538	11851			Total all-causes	65 to 74	2.5771e+06	44693.2	5.76619e+06	0.563365	10500	0.538	24044.9
	75 to 84	4.23422e+06	114295	3.70463e+06	0.361947	6500	0.333	38060.4				75 to 84	1.00416e+06	27105.7	3.70463e+06	0.361947	6500	0.333	9026.2				75 to 84	3.23005e+06	87189.7	3.70463e+06	0.361947	6500	0.333	29034.2
	85 to 94	1.22718e+06	171097	717240	0.0700754	2300	0.118	20189.5				85 to 94	235056	32772.3	717240	0.0700754	2300	0.118	3867.13				85 to 94	992122	138325	717240	0.0700754	2300	0.118	16322.3
	95 plus	111704	236617	47208.7	0.00461235	200	0.01	2366.17				95 plus	18170.3	38489.3	47208.7	0.00461235	200	0.01	384.893				95 plus	93533.4	198127	47208.7	0.00461235	200	0.01	1981.27
	Total	9.42036e+06	92038.3	1.02353e+07		19500		96511.9				Total	2.52756e+06	120395	1.02353e+07		19500		25129.2				Total	6.89281e+06	468335	1.02353e+07		19500		71382.7
2007											2007											2007
Total all-causes	65 to 74	3.75294e+06	65728.8	5.70973e+06	0.55379	10500	0.538	35362.1			Total all-causes	65 to 74	1.25518e+06	21983.2	5.70973e+06	0.55379	10500	0.538	11827			Total all-causes	65 to 74	2.49775e+06	43745.6	5.70973e+06	0.55379	10500	0.538	23535.1
	75 to 84	4.24779e+06	112655	3.77062e+06	0.365715	6500	0.333	37514.1				75 to 84	1.01874e+06	27017.9	3.77062e+06	0.365715	6500	0.333	8996.95				75 to 84	3.22905e+06	85637.2	3.77062e+06	0.365715	6500	0.333	28517.2
	85 to 94	1.31096e+06	167696	781749	0.0758223	2300	0.118	19788.1				85 to 94	254476	32552.2	781749	0.0758223	2300	0.118	3841.15				85 to 94	1.05648e+06	135144	781749	0.0758223	2300	0.118	15947
	95 plus	112250	232991	48177.9	0.00467281	200	0.01	2329.91				95 plus	18445.7	38286.6	48177.9	0.00467281	200	0.01	382.866				95 plus	93804.6	194705	48177.9	0.00467281	200	0.01	1947.05
	Total	9.42394e+06	91403.4	1.03103e+07		19500		94994.3				Total	2.54685e+06	119840	1.03103e+07		19500		25047.9				Total	6.8771e+06	459231	1.03103e+07		19500		69946.3
2008											2008											2008
Total all-causes	65 to 74	3.64591e+06	64490.2	5.65343e+06	0.544823	10500	0.538	34695.7			Total all-causes	65 to 74	1.23999e+06	21933.5	5.65343e+06	0.544823	10500	0.538	11800.2			Total all-causes	65 to 74	2.40592e+06	42556.8	5.65343e+06	0.544823	10500	0.538	22895.5
	75 to 84	4.22817e+06	110473	3.82734e+06	0.368842	6500	0.333	36787.4				75 to 84	1.03065e+06	26928.7	3.82734e+06	0.368842	6500	0.333	8967.26				75 to 84	3.19752e+06	83544	3.82734e+06	0.368842	6500	0.333	27820.2
	85 to 94	1.39658e+06	165051	846148	0.0815435	2300	0.118	19476.1				85 to 94	273709	32347.6	846148	0.0815435	2300	0.118	3817.02				85 to 94	1.12287e+06	132704	846148	0.0815435	2300	0.118	15659
	95 plus	112232	225726	49720.2	0.00479155	200	0.01	2257.26				95 plus	18925.5	38064.1	49720.2	0.00479155	200	0.01	380.641				95 plus	93306	187662	49720.2	0.00479155	200	0.01	1876.62
	Total	9.38289e+06	90423.2	1.03766e+07		19500		93216.5				Total	2.56328e+06	119274	1.03766e+07		19500		24965.1				Total	6.81961e+06	446467	1.03766e+07		19500		68251.4
2009											2009											2009
Total all-causes	65 to 74	3.57854e+06	63760	5.61252e+06	0.537298	10500	0.538	34302.9			Total all-causes	65 to 74	1.22925e+06	21901.9	5.61252e+06	0.537298	10500	0.538	11783.2			Total all-causes	65 to 74	2.34929e+06	41858	5.61252e+06	0.537298	10500	0.538	22519.6
	75 to 84	4.22593e+06	109027	3.87603e+06	0.371061	6500	0.333	36306				75 to 84	1.04143e+06	26868.6	3.87603e+06	0.371061	6500	0.333	8947.23				75 to 84	3.18449e+06	82158.5	3.87603e+06	0.371061	6500	0.333	27358.8
	85 to 94	1.49252e+06	164799	905663	0.086701	2300	0.118	19446.3				85 to 94	291833	32223.1	905663	0.086701	2300	0.118	3802.33				85 to 94	1.20069e+06	132576	905663	0.086701	2300	0.118	15643.9
	95 plus	112521	218057	51601.6	0.00493993	200	0.01	2180.57				95 plus	19558.2	37902.3	51601.6	0.00493993	200	0.01	379.023				95 plus	92962.8	180155	51601.6	0.00493993	200	0.01	1801.55
	Total	9.40951e+06	90079.2	1.04458e+07		19500		92235.7				Total	2.58208e+06	118896	1.04458e+07		19500		24911.8				Total	6.82743e+06	436747	1.04458e+07		19500		67323.9
2010											2010											2010
Total all-causes	65 to 74	3.48525e+06	62488.3	5.57745e+06	0.530397	10500	0.538	33618.7			Total all-causes	65 to 74	1.22118e+06	21895	5.57745e+06	0.530397	10500	0.538	11779.5			Total all-causes	65 to 74	2.26407e+06	40593.3	5.57745e+06	0.530397	10500	0.538	21839.2
	75 to 84	4178028	106684	3.91625e+06	0.372423	6500	0.333	35525.9				75 to 84	1.05147e+06	26848.8	3.91625e+06	0.372423	6500	0.333	8940.64				75 to 84	3.12656e+06	79835.5	3.91625e+06	0.372423	6500	0.333	26585.2
	85 to 94	1.57515e+06	162548	969039	0.0921524	2300	0.118	19180.7				85 to 94	312137	32211	969039	0.0921524	2300	0.118	3800.89				85 to 94	1.26302e+06	130337	969039	0.0921524	2300	0.118	15379.8
	95 plus	111170	210292	52864.4	0.00502724	200	0.01	2102.92				95 plus	19999.7	37832	52864.4	0.00502724	200	0.01	378.32				95 plus	91170.2	172460	52864.4	0.00502724	200	0.01	1724.6
	Total	9.3496e+06	88911.7	1.05156e+07		19500		90428.2				Total	2.60479e+06	118787	1.05156e+07		19500		24899.4				Total	6.74482e+06	423226	1.05156e+07		19500		65528.8
2011											2011											2011
Total all-causes	65 to 74	3.4218e+06	61268.5	5.58493e+06	0.52546	10500	0.538	32962.4			Total all-causes	65 to 74	1.22283e+06	21895.2	5.58493e+06	0.52546	10500	0.538	11779.6			Total all-causes	65 to 74	2.19897e+06	39373.2	5.58493e+06	0.52546	10500	0.538	21182.8
	75 to 84	4.13846e+06	104588	3.95692e+06	0.372288	6500	0.333	34827.8				75 to 84	1.06287e+06	26861.2	3.95692e+06	0.372288	6500	0.333	8944.77				75 to 84	3.07559e+06	77726.8	3.95692e+06	0.372288	6500	0.333	25883
	85 to 94	1665370	160879	1.03517e+06	0.0973942	2300	0.118	18983.7				85 to 94	333872	32252.9	1.03517e+06	0.0973942	2300	0.118	3805.84				85 to 94	1.3315e+06	128626	1.03517e+06	0.0973942	2300	0.118	15177.9
	95 plus	106140	205568	51632.8	0.00485789	200	0.01	2055.68				95 plus	19520.7	37806.8	51632.8	0.00485789	200	0.01	378.068				95 plus	86619.7	167761	51632.8	0.00485789	200	0.01	1677.61
	Total	9.33177e+06	87798.3	1.06286e+07		19500		88829.7				Total	2.6391e+06	118816	1.06286e+07		19500		24908.3				Total	6.69267e+06	413487	1.06286e+07		19500		63921.3
2012											2012											2012
Total all-causes	65 to 74	3.42365e+06	60454.5	5.66319e+06	0.52389	10500	0.538	32524.5			Total all-causes	65 to 74	1.23875e+06	21873.8	5.66319e+06	0.52389	10500	0.538	11768.1			Total all-causes	65 to 74	2.1849e+06	38580.7	5.66319e+06	0.52389	10500	0.538	20756.4
	75 to 84	4.13082e+06	103255	4.00061e+06	0.370088	6500	0.333	34383.9				75 to 84	1.07503e+06	26871.6	4.00061e+06	0.370088	6500	0.333	8948.25				75 to 84	3.05579e+06	76383.3	4.00061e+06	0.370088	6500	0.333	25435.6
	85 to 94	1.75592e+06	160236	1.09583e+06	0.101373	2300	0.118	18907.9				85 to 94	354134	32316.4	1.09583e+06	0.101373	2300	0.118	3813.34				85 to 94	1.40179e+06	127920	1.09583e+06	0.101373	2300	0.118	15094.5
	95 plus	102572	204145	50244.7	0.00464804	200	0.01	2041.45				95 plus	18998.3	37811.6	50244.7	0.00464804	200	0.01	378.116				95 plus	83573.5	166333	50244.7	0.00464804	200	0.01	1663.33
	Total	9.41297e+06	87077.5	1.08099e+07		19500		87857.7				Total	2.68691e+06	118873	1.08099e+07		19500		24907.8				Total	6.72605e+06	409217	1.08099e+07		19500		62949.9
2013											2013											2013
Total all-causes	65 to 74	3.41338e+06	59029.4	5.7825e+06	0.524545	10500	0.538	31757.8			Total all-causes	65 to 74	1.26296e+06	21841.1	5.7825e+06	0.524545	10500	0.538	11750.5			Total all-causes	65 to 74	2.15041e+06	37188.3	5.7825e+06	0.524545	10500	0.538	20007.3
	75 to 84	4.06756e+06	100743	4.03755e+06	0.366257	6500	0.333	33547.5				75 to 84	1.08541e+06	26882.9	4.03755e+06	0.366257	6500	0.333	8952.02				75 to 84	2.98214e+06	73860.2	4.03755e+06	0.366257	6500	0.333	24595.4
	85 to 94	1.8248e+06	158083	1.15433e+06	0.104712	2300	0.118	18653.8				85 to 94	373711	32374.7	1.15433e+06	0.104712	2300	0.118	3820.22				85 to 94	1.45108e+06	125708	1.15433e+06	0.104712	2300	0.118	14833.5
	95 plus	101024	204264	49457.8	0.00448644	200	0.01	2042.64				95 plus	18735.2	37881.1	49457.8	0.00448644	200	0.01	378.811				95 plus	82289.3	166383	49457.8	0.00448644	200	0.01	1663.83
	Total	9.40675e+06	85331	1.10238e+07		19500		86001.7				Total	2.74082e+06	118980	1.10238e+07		19500		24901.6				Total	6.66593e+06	403139	1.10238e+07		19500		61100.1
2014											2014											2014
Total all-causes	65 to 74	3.46384e+06	58412.2	5.92999e+06	0.526625	10500	0.538	31425.7			Total all-causes	65 to 74	1.29306e+06	21805.4	5.92999e+06	0.526625	10500	0.538	11731.3			Total all-causes	65 to 74	2.17078e+06	36606.8	5.92999e+06	0.526625	10500	0.538	19694.5
	75 to 84	4.05206e+06	99662.3	4.06579e+06	0.361071	6500	0.333	33187.5				75 to 84	1.09345e+06	26893.9	4.06579e+06	0.361071	6500	0.333	8955.65				75 to 84	2.95861e+06	72768.4	4.06579e+06	0.361071	6500	0.333	24231.9
	85 to 94	1.90191e+06	156953	1.21177e+06	0.107614	2300	0.118	18520.4				85 to 94	392837	32418.3	1.21177e+06	0.107614	2300	0.118	3825.36				85 to 94	1.50908e+06	124535	1.21177e+06	0.107614	2300	0.118	14695.1
	95 plus	109307	206957	52816.2	0.00469045	200	0.01	2069.57				95 plus	20037.3	37937.8	52816.2	0.00469045	200	0.01	379.378				95 plus	89269.8	169020	52816.2	0.00469045	200	0.01	1690.2
	Total	9.52712e+06	84607.5	1.12604e+07		19500		85203.3				Total	2.79938e+06	119055	1.12604e+07		19500		24891.7				Total	6.72774e+06	402929	1.12604e+07		19500		60311.6
2015											2015											2015
Total all-causes	65 to 74	3.5612e+06	58276.8	6.11084e+06	0.530371	10500	0.538	31352.9			Total all-causes	65 to 74	1.33024e+06	21768.5	6.11084e+06	0.530371	10500	0.538	11711.5			Total all-causes	65 to 74	2.23096e+06	36508.3	6.11084e+06	0.530371	10500	0.538	19641.5
	75 to 84	4.05267e+06	99193	4.08565e+06	0.354601	6500	0.333	33031.3				75 to 84	1.09948e+06	26910.8	4.08565e+06	0.354601	6500	0.333	8961.28				75 to 84	2.95319e+06	72282.2	4.08565e+06	0.354601	6500	0.333	24070
	85 to 94	1.98459e+06	157113	1.26317e+06	0.109633	2300	0.118	18539.3				85 to 94	409814	32443.4	1.26317e+06	0.109633	2300	0.118	3828.33				85 to 94	1.57478e+06	124669	1.26317e+06	0.109633	2300	0.118	14711
	95 plus	130761	210360	62160.4	0.00539502	200	0.01	2103.61				95 plus	23609	37980.8	62160.4	0.00539502	200	0.01	379.808				95 plus	107152	172380	62160.4	0.00539502	200	0.01	1723.8
	Total	9.72923e+06	84441.9	1.15218e+07		19500		85027.1				Total	2.86314e+06	119104	1.15218e+07		19500		24880.9				Total	6.86609e+06	405839	1.15218e+07		19500		60146.2
2016											2016											2016
Total all-causes	65 to 74	3.63121e+06	57406.7	6.3254e+06	0.536341	10500	0.538	30884.8			Total all-causes	65 to 74	1.37554e+06	21746.3	6.3254e+06	0.536341	10500	0.538	11699.5			Total all-causes	65 to 74	2.25567e+06	35660.4	6.3254e+06	0.536341	10500	0.538	19185.3
	75 to 84	3.95872e+06	96994.3	4.0814e+06	0.346068	6500	0.333	32299.1				75 to 84	1.09857e+06	26916.6	4.0814e+06	0.346068	6500	0.333	8963.23				75 to 84	2.86015e+06	70077.7	4.0814e+06	0.346068	6500	0.333	23335.9
	85 to 94	2.02328e+06	153731	1.31612e+06	0.111596	2300	0.118	18140.2				85 to 94	426947	32439.9	1.31612e+06	0.111596	2300	0.118	3827.9				85 to 94	1.59633e+06	121291	1.31612e+06	0.111596	2300	0.118	14312.3
	95 plus	146442	207142	70696.3	0.00599445	200	0.01	2071.42				95 plus	26866.6	38002.9	70696.3	0.00599445	200	0.01	380.029				95 plus	119575	169139	70696.3	0.00599445	200	0.01	1691.39
	Total	9.75965e+06	82753.7	1.17936e+07		19500		83395.6				Total	2.92793e+06	119106	1.17936e+07		19500		24870.7				Total	6.83172e+06	396168	1.17936e+07		19500		58524.9
2017											2017											2017
Total all-causes	65 to 74	3.75151e+06	57251.6	6.55267e+06	0.543188	10500	0.538	30801.4			Total all-causes	65 to 74	1.42585e+06	21759.8	6.55267e+06	0.543188	10500	0.538	11706.8			Total all-causes	65 to 74	2.32566e+06	35491.8	6.55267e+06	0.543188	10500	0.538	19094.6
	75 to 84	3.93398e+06	96661.8	4.06984e+06	0.337372	6500	0.333	32188.4				75 to 84	1.0968e+06	26949.5	4.06984e+06	0.337372	6500	0.333	8974.18				75 to 84	2.83718e+06	69712.3	4.06984e+06	0.337372	6500	0.333	23214.2
	85 to 94	2.08259e+06	152987	1.36129e+06	0.112845	2300	0.118	18052.5				85 to 94	441692	32446.6	1.36129e+06	0.112845	2300	0.118	3828.7				85 to 94	1.6409e+06	120540	1.36129e+06	0.112845	2300	0.118	14223.8
	95 plus	163831	205930	79556.6	0.00659489	200	0.01	2059.3				95 plus	30242	38013.2	79556.6	0.00659489	200	0.01	380.132				95 plus	133589	167917	79556.6	0.00659489	200	0.01	1679.17
	Total	9.93192e+06	82331.2	1.20634e+07		19500		83101.5				Total	2.99459e+06	119169	1.20634e+07		19500		24889.8				Total	6.93733e+06	393661	1.20634e+07		19500		58211.7
2018											2018											2018
Total all-causes	65 to 74	3.89139e+06	57278.3	6.79382e+06	0.550838	10500	0.538	30815.7			Total all-causes	65 to 74	1.48073e+06	21795.3	6.79382e+06	0.550838	10500	0.538	11725.8			Total all-causes	65 to 74	2.41066e+06	35483.1	6.79382e+06	0.550838	10500	0.538	19089.9
	75 to 84	3.95571e+06	97610	4.05256e+06	0.328579	6500	0.333	32504.1				75 to 84	1.09495e+06	27018.6	4.05256e+06	0.328579	6500	0.333	8997.2				75 to 84	2.86076e+06	70591.4	4.05256e+06	0.328579	6500	0.333	23506.9
	85 to 94	2.14699e+06	153401	1.39959e+06	0.113478	2300	0.118	18101.4				85 to 94	454677	32486.4	1.39959e+06	0.113478	2300	0.118	3833.39				85 to 94	1.69232e+06	120915	1.39959e+06	0.113478	2300	0.118	14268
	95 plus	179337	204627	87640.8	0.00710585	200	0.01	2046.27				95 plus	33321.1	38020.1	87640.8	0.00710585	200	0.01	380.201				95 plus	146016	166607	87640.8	0.00710585	200	0.01	1666.07
	Total	1.01734e+07	82485.3	1.23336e+07		19500		83467.5				Total	3.06368e+06	119320	1.23336e+07		19500		24936.6				Total	7.10975e+06	393597	1.23336e+07		19500		58530.8
2019											2019											2019
Total all-causes	65 to 74	4.02111e+06	57219.9	7.02747e+06	0.558047	10500	0.538	30784.3			Total all-causes	65 to 74	1.53536e+06	21848	7.02747e+06	0.558047	10500	0.538	11754.2			Total all-causes	65 to 74	2.48575e+06	35371.9	7.02747e+06	0.558047	10500	0.538	19030.1
	75 to 84	3.94867e+06	97741.4	4.03992e+06	0.320807	6500	0.333	32547.9				75 to 84	1.09437e+06	27089	4.03992e+06	0.320807	6500	0.333	9020.65				75 to 84	2.8543e+06	70652.4	4.03992e+06	0.320807	6500	0.333	23527.3
	85 to 94	2.19024e+06	153056	1.43101e+06	0.113635	2300	0.118	18060.6				85 to 94	465832	32552.7	1.43101e+06	0.113635	2300	0.118	3841.22				85 to 94	1.72441e+06	120503	1.43101e+06	0.113635	2300	0.118	14219.3
	95 plus	192313	203320	94586.4	0.00751103	200	0.01	2033.2				95 plus	35982.7	38042.1	94586.4	0.00751103	200	0.01	380.421				95 plus	156331	165278	94586.4	0.00751103	200	0.01	1652.78
	Total	1.03523e+07	82207.2	1.2593e+07		19500		83426				Total	3.13155e+06	119532	1.2593e+07		19500		24996.5				Total	7.22079e+06	391805	1.2593e+07		19500		58429.5

## Sheet: Figure 1 A,B,C
	Figure 1A: Total all-cause DALYs in Western, Eastern, and Central Europe, 1990-2019
	(A) Crude number of DALYs (in millions), (B) DALY rates per 100,000 (in thousands), (C) Age-adjusted DALY rates per 100,000 (in thousands)
	Figure 1B: Total all-cause YLDs in Western, Eastern, and Central Europe, 1990-2019
	(A) Crude number of YLDs (in millions), (B) YLD rates per 100,000 (in thousands), (C) Age-adjusted YLD rates per 100,000 (in thousands)
	Figure 1C: Total all-cause YLLs in Western, Eastern, and Central Europe, 1990-2019
	(A) Crude number of YLLs (in millions), (B) YLL rates per 100,000 (in thousands), (C) Age-adjusted YLL rates per 100,000 (in thousands)

## Sheet: 2. Top-10 YLL&YLD age-adj Eurp
Top-10 causes of YLL age-adjusted rates_Europ
Western Europe
Age	Year	Respiratory infections and tuberculosis	Neoplasms	Cardiovascular diseases	Chronic respiratory diseases	Digestive diseases	Neurological disorders	Diabetes and kidney diseases	Other non-communicable diseases	Unintentional injuries	Self-harm and interpersonal violence
65 to 74	1990	564.56	9930.83	11410.2	1559.21	1329.05	626.779	1007.44	194.867	379.606	297.74
	1995	574.305	9920.47	9936.48	1503.39	1289.64	663.511	962.627	188.343	369.435	266.754
	2000	518.274	9368.87	7855.68	1294.6	1175.5	671.911	887.38	188.931	339.165	231.921
	2005	399.199	8595.13	5885.97	1077.38	1039.32	689.414	785.943	194.964	319.743	204.14
	2010	338.912	8240.66	4635.17	995.774	922.041	703.141	667.4	200.151	308.53	191.348
	2015	311.858	7985.61	3993.31	992.359	852.993	700.117	600.908	203.016	306.667	182.683
	2019	309.151	7783.41	3920.71	969.735	825.287	695.126	591.047	200.006	300.011	174.002
75 to 84	1990	1076.47	6784.52	14791.2	1707.12	1167.24	1254.83	1245.07	223.685	553.374	169.219
	1995	1116.62	6714.15	12847.1	1657.55	1100.13	1334.23	1169.43	221.811	498.92	140.88
	2000	963.429	6832.33	10144.8	1503.28	1016.75	1243.36	1083.69	231.777	433.159	120.687
	2005	766.069	6686.51	8365.15	1384.88	968.068	1374.12	1083.43	254.338	441.447	104.022
	2010	633.988	6281.79	6779.77	1272	881.275	1376.84	1004.57	260.054	426.862	98.0431
	2015	587.104	5913.98	5887.85	1212.04	808.788	1387.27	942.506	257.436	415.565	93.8192
	2019	593.207	5923.89	5978.43	1207.09	802.677	1384.23	941.909	254.897	410.2	92.0586
85 to 94	1990	959.081	2192.87	8450.72	793.795	597.556	1363.86	558.496	127.13	481.151	45.3497
	1995	938.41	2182.98	7563.94	763.215	575.413	1384.11	574.012	132.708	414.692	40.9222
	2000	870.731	2276.35	6952.18	752.038	563.797	1386.27	644.889	153.377	380.328	35.7035
	2005	730.604	2214.35	6034.44	745.532	540.135	1413.86	688.189	179.762	361.466	27.9467
	2010	611.974	2228.98	5211.03	713.918	514.767	1345.63	709.4	189.982	357.051	28.0395
	2015	627.615	2221.6	4974.64	723.416	510.459	1377.26	750.981	201.471	378.714	27.1852
	2019	616.7	2214.73	4816.37	709.617	494.715	1359.93	716.481	194.563	364.454	26.6388
95 plus	1990	131.414	150.43	1038.35	76.4475	64.2256	235.689	69.2843	16.1986	64.2654	1.69
	1995	137.45	151.952	952.68	77.5522	65.4336	232.173	70.9972	18.1405	59.5815	1.68001
	2000	135.402	155.747	861.674	78.5328	64.219	226.767	72.033	20.8495	54.4014	1.46341
	2005	118.301	167.794	856.736	82.0627	66.0019	225.264	88.4776	24.6636	54.8616	1.46878
	2010	105.679	156.704	726.966	79.8051	61.2863	215.522	89.4017	27.4335	54.5664	1.34155
	2015	121.153	179.471	777.135	89.2126	66.6707	218.624	107.784	31.962	58.2426	1.42931
	2019	109.39	170.744	729.202	82.6861	62.7635	216.103	100.527	28.9787	57.406	1.34204
Eastern Europe
Age	Year	Respiratory infections and tuberculosis	Neoplasms	Cardiovascular diseases	Chronic respiratory diseases	Digestive diseases	Neurological disorders	Diabetes and kidney diseases	Other non-communicable diseases	Unintentional injuries	Self-harm and interpersonal violence
65 to 74	1990	381.518	9406.95	23819.5	2113.32	1233.48	449.416	495.776	292.56	582.095	547.413
	1995	548.206	10700.8	30720.1	2506.55	1465.62	481.919	630.704	321.455	906.197	905.753
	2000	578.398	9633.45	31847.2	2153.85	1362.15	515.57	531.165	264.975	931.821	892.002
	2005	668.262	9445.69	31963.4	1603.81	1619.86	504.4	516.368	250.06	1049.57	803.442
	2010	563.942	8743.46	27512.5	1159.35	1591.14	571.675	504.922	243.377	810.366	569.502
	2015	527.071	8436.05	21399.6	920.466	1601.18	501.474	658.913	259.841	671.667	515.827
	2019	460.736	8014.05	19650.2	884.699	1456.01	502.367	647.324	257.266	604.276	465.326
75 to 84	1990	332.083	4474.26	28164.9	1914.01	739.163	1097.88	285.366	183.854	317.281	253.864
	1995	334.986	4561.75	32880.4	1868.81	757.33	1250.04	313.569	179.357	368.372	316.301
	2000	288.174	4497.31	30434.5	1443.98	702.96	1127.37	286.967	146.994	353.07	309.771
	2005	303.72	4579.8	30877.6	1176.91	764.968	1166.44	299.221	146.471	371.132	290.101
	2010	319.594	4399.22	27837.9	966.422	827.63	1284.6	334.151	155.733	354.967	236.816
	2015	319.491	4455.77	23504.2	856.585	909.658	1191.36	501.726	194.013	308.746	221.578
	2019	289.281	4087.35	22717.3	799.07	833.049	1310.4	476.253	189.248	275.832	188.247
85 to 94	1990	221.614	782.753	14850.1	756.344	226.67	1150.57	100.928	38.5474	114.459	63.7453
	1995	226.129	854.648	17345.5	749.913	241.904	1218.88	114.471	41.2492	126.809	80.971
	2000	212.714	887.469	17926.5	606.031	244.958	1239.03	118.066	38.4244	124.828	86.6351
	2005	198.441	887.056	16179.6	421.729	250.807	1270.21	122.218	36.5015	114.62	65.8757
	2010	173.709	921.13	13590.3	328.663	264.327	1208.83	127.947	38.965	109.918	52.5933
	2015	174.258	969.378	12385.9	328.319	316.663	1235.12	167.267	57.3289	100.942	51.6709
	2019	174.882	946.105	11987.6	332.219	303.796	1273.58	169.125	60.7168	98.1896	47.4012
95 plus	1990	29.9804	53.4055	1608.12	75.0759	20.4039	202.933	12.0341	4.10469	10.8472	3.28955
	1995	30.2725	53.6216	1754.64	65.6938	20.3709	206.187	12.856	4.07917	11.5819	4.13472
	2000	32.1786	60.1074	1977.41	57.2555	21.9549	211.632	14.4326	4.38155	12.5675	5.2087
	2005	29.981	59.4781	1752.47	39.5354	21.7521	210.764	14.6528	4.32961	11.4937	3.58449
	2010	29.1947	65.7877	1595.68	33.2877	25.3573	209.194	16.0442	5.44681	12.2885	3.32862
	2015	28.7394	65.9381	1476.24	33.4524	30.0844	211.105	19.0984	7.81581	11.6548	3.42501
	2019	27.7571	65.1172	1437.56	32.6212	28.8709	210.968	18.91	7.97708	11.2576	2.84939
Central Europe
Age	Year	Respiratory infections and tuberculosis	Neoplasms	Cardiovascular diseases	Chronic respiratory diseases	Digestive diseases	Neurological disorders	Diabetes and kidney diseases	Other non-communicable diseases	Unintentional injuries	Self-harm and interpersonal violence
65 to 74	1990	853.048	10102.3	22567.7	1920.42	1886.32	575.076	1423.62	269.907	646.069	431.804
	1995	836.497	10357.8	23444	1697.05	1901.57	627.531	1396.69	205.956	637.225	490.413
	2000	724.528	10244.7	20455.6	1490.62	1754.58	635.663	1295.01	154.356	547.173	380.573
	2005	623.973	10433.9	17393.3	1303.02	1670.31	635.251	1286.12	129.386	494.602	332.086
	2010	560.087	10368.6	14233.3	1117.31	1564.49	632.59	1214.34	121.445	458.654	292.835
	2015	580.317	10313.1	12037.9	1048.29	1457.06	617.902	1139.06	134.046	430.233	268.227
	2019	554.237	10051.5	11439.1	996.394	1394.72	615.282	1114.18	130.559	408.642	253.395
75 to 84	1990	1014.94	5833.86	27726.6	1971.67	1213.46	1422.54	1001.29	224.322	781	225.642
	1995	951.293	5748.08	27080.6	1573.4	1140.08	1492.3	969.21	168.795	701.791	236.018
	2000	796.983	5989.84	23265.5	1337.35	1073.78	1331.41	1027.82	136.069	539.726	191.675
	2005	715.292	6273.42	21650.7	1253.72	1058.37	1403.84	1136.92	122.813	473.527	160.504
	2010	633.787	6298.69	18637.3	1123.4	990.87	1407.67	1175.19	119.564	419.719	137.743
	2015	640.726	6142.43	16315.7	1042.38	911.384	1422.94	1159.46	139.461	388.698	122.52
	2019	619.184	6007.68	15776	1005.49	882.997	1421.73	1137.47	135.741	377.841	119.576
85 to 94	1990	494.51	1560.51	14058.3	797.09	415.198	1310.26	275.394	72.0082	491.036	59.1991
	1995	507.118	1619.11	14250.2	660.453	408.95	1344.89	271.992	61.371	451.268	67.6713
	2000	498.142	1649.58	13164.3	569.431	389.497	1358.88	305.843	53.6926	395.155	50.0104
	2005	445.085	1688.12	12463.2	521.07	388.255	1363.46	381.399	51.0491	317.274	42.5636
	2010	389.91	1741.49	11189.6	471.382	371.216	1295.58	427.315	55.1856	270.925	37.2421
	2015	403.351	1735.17	10424.5	455.171	354.596	1339.47	459.856	73.1721	257.844	32.8118
	2019	389.904	1702.85	10022.9	439.436	343.241	1338.47	438.595	67.643	246.958	31.0855
95 plus	1990	58.8437	97.0656	1484.72	64.0347	39.2386	222.399	24.6214	8.22968	55.3394	2.51307
	1995	57.7836	97.9031	1465.03	53.1231	39.0223	221.525	24.2857	6.32808	52.8246	4.76041
	2000	56.682	98.2485	1344.16	47.2017	34.0795	216.538	25.7825	4.7187	44.4817	2.42987
	2005	66.4097	118.318	1501.78	48.7547	40.3613	222.686	35.3843	5.51161	46.4557	2.15183
	2010	49.9383	102.856	1267.23	41.4514	32.2516	214.256	32.5815	5.16756	34.2971	1.87473
	2015	58.2691	116.255	1252.09	39.4687	34.4482	218.634	38.4762	7.45165	33.9548	1.78486
	2019	52.8112	108.879	1194.98	37.6105	32.5656	216.853	36.7682	6.8496	32.1343	1.59759
Top-10 causes of YLD age-adjusted rates_Europ
Western Europe
Age	Year	Neoplasms	Cardiovascular diseases	Chronic respiratory diseases	Neurological disorders	Mental disorders	Diabetes & kidney diseases	Sense organ diseases	Musculoskeletal disorders	Other non-communicable diseases	Unintentional injuries
65 to 74	1990	382.767	972.786	810.99	571.802	1209.39	784.306	940.711	2724.94	1386.42	799.925
	1995	435.666	939.856	781.346	575.828	1168.68	865.087	940.594	2720.89	1347.22	813.2
	2000	462.961	899.877	687.225	581.904	1162.34	955.67	928.572	2729.73	1338.96	806.021
	2005	477.803	857.595	674.081	590.378	1130.66	1064.29	912.731	2735.12	1302.71	782.096
	2010	482.669	817.899	647.078	597.56	1192.12	1111.25	905.953	2792.29	1151.55	786.852
	2015	476.632	785.189	594.025	599.011	1179.74	1079.04	885.351	2795.89	1281.53	778.583
	2019	471.101	767.067	590.17	598.655	1180.68	1144.02	877.143	2784.32	1280.01	829.828
75 to 84	1990	303.513	1104.47	639.863	694.025	656.25	610.258	1075.82	1705.17	838.999	750.72
	1995	338.276	1034.38	662.72	716.58	629.692	664.01	1060.23	1702.61	803.024	762.17
	2000	371.839	968.204	618.725	680.161	629.323	719.824	1013.83	1726.77	819.372	734.24
	2005	390.878	926.166	614.655	718.888	612.589	802.89	1038.59	1718.09	787.995	736.8
	2010	389.377	875.512	597.367	728.266	654.29	839.586	1033.68	1736.48	662.002	740.025
	2015	385.707	859.374	580.799	732.117	639.134	830.044	1012.89	1734.21	768.297	736.002
	2019	390.862	835.626	580.558	739.052	635.616	874.293	1000.63	1726.5	765.191	778.203
85 to 94	1990	96.8385	474.919	298.518	524.962	210.827	231.56	592.823	533.814	247.942	460.482
	1995	105.716	446.804	313.979	526.761	203.494	246.575	571.382	532.285	235.977	468.86
	2000	117.553	428.504	318.94	532.645	200.825	266.038	572.477	538.032	233.403	467.848
	2005	121.427	410.899	329.985	542.117	196.114	289.358	588.184	535.917	224.789	460.554
	2010	130.431	393.72	317.13	537.107	206.999	300.765	574.822	543.06	184.035	460.773
	2015	134.432	388.644	318.665	534.696	204.731	295.41	572.836	532.889	221.766	477.652
	2019	134.433	376.768	316.222	533.315	204.174	310.031	568.045	528.04	218.81	494.011
95 plus	1990	6.08012	40.5086	34.7878	72.1963	17.0563	19.4484	68.2488	39.642	19.2081	59.8228
	1995	6.09688	39.2053	35.9752	71.836	16.5971	19.8945	66.061	39.3413	18.1427	62.6489
	2000	6.53229	37.4212	37.0691	71.8823	16.2926	21.4521	65.8993	39.7303	18.1408	61.5681
	2005	7.14179	36.329	37.2703	72.419	15.7885	22.6605	66.8164	39.5753	17.2704	62.0795
	2010	7.36456	35.1703	37.2464	73.447	16.2644	23.7361	66.6624	40.168	13.8436	63.264
	2015	8.15263	35.3258	38.6332	72.0786	16.5124	24.0277	65.2525	39.6028	17.2727	64.9414
	2019	8.04582	34.7476	37.6243	71.9818	16.5645	24.6131	65.1655	39.0484	17.0227	69.0361
Eastern Europe
Age	Year	Neoplasms	Cardiovascular diseases	Chronic respiratory diseases	Neurological disorders	Mental disorders	Diabetes & kidney diseases	Sense organ diseases	Musculoskeletal disorders	Other non-communicable diseases	Unintentional injuries
65 to 74	1990	230.178	1500.04	523.57	649.194	1095.3	533.197	1592.9	2406.11	1349.69	1085.63
	1995	245.171	1474.14	482.837	643.44	1100	559.453	1582.44	2471.46	1312.25	1071.47
	2000	244.742	1492.9	428.081	651.037	1094.15	608.097	1629.67	2480.35	1314.86	1212.98
	2005	263.655	1427.35	358.579	647.116	1068.72	668.82	1571.59	2441.09	1276.6	1150.01
	2010	289.876	1441.49	304.94	665.066	1036.42	714.709	1623.4	2445.92	1316.08	1080.29
	2015	310.34	1341.7	266.135	658.302	1019.21	690.464	1525.14	2459.51	1296.96	981.756
	2019	310.069	1316.71	257.31	649.811	1003.77	739.081	1525.48	2484.72	1294.73	983.634
75 to 84	1990	126.729	1260.64	409.99	683.683	622.467	387.74	1611.86	1692.9	844.787	672.171
	1995	125.203	1193.82	367.429	720.042	622.276	409.601	1629.62	1767.53	828.278	643.521
	2000	131.377	1140.45	310.156	671.799	641.494	430.212	1578.91	1750.47	828.087	707.669
	2005	141.145	1145.72	271.165	671.974	619.896	474.606	1569.38	1726.29	812.614	697.888
	2010	154.039	1147.29	239.288	734.103	595.495	496.892	1584.52	1709.23	819.298	681.181
	2015	171.304	1135.15	217.059	701.942	585.315	490.538	1543.76	1711.9	824.295	626.596
	2019	165.682	1131.05	213.699	761.367	581.418	531.717	1579.14	1725.14	819.302	634.516
85 to 94	1990	30.0474	412.944	199.546	536.982	201.492	156.146	809.507	591.535	279.019	234.758
	1995	30.6479	411.642	177.461	536.966	202.415	161.812	804.529	608.521	277.789	224.681
	2000	32.2016	398.724	148.34	536.866	202.992	168.104	803.501	614.835	275.854	243.057
	2005	33.3744	410.46	133.469	550.055	197.117	180.873	807.293	605.828	269.264	239.654
	2010	36.9627	404.732	117.07	549.549	194.184	187.574	783.318	602.54	271.939	234.357
	2015	40.0007	412.126	112.726	561.679	189.487	189.259	779.62	597.338	272.166	225.264
	2019	40.2488	405.627	114.266	583.28	187.84	203.568	781.625	588.965	269.792	233.777
95 plus	1990	2.23044	34.1748	25.0915	86.5567	15.9371	13.9791	88.7967	43.1466	22.36	21.0413
	1995	2.1121	35.763	22.0166	85.6187	15.8791	14.403	88.7482	45.1125	22.2587	19.7055
	2000	2.2709	34.9743	19.6773	85.7513	15.9748	14.7533	88.4922	44.8624	22.0202	21.2998
	2005	2.36062	35.4669	18.25	86.5159	15.8993	15.5476	87.3788	43.7227	21.3103	21.4604
	2010	2.54277	34.8676	16.8294	88.0651	15.2316	16.1459	85.5507	43.8802	21.2889	21.9466
	2015	2.60884	35.7028	16.2327	89.5477	15.0645	16.2992	84.5582	44.2154	21.5711	20.8752
	2019	2.63453	35.2797	15.7663	89.813	15.2257	17.2355	83.8398	44.1056	21.5145	21.4205
Central Europe
Age	Year	Neoplasms	Cardiovascular diseases	Chronic respiratory diseases	Neurological disorders	Mental disorders	Diabetes & kidney diseases	Sense organ diseases	Musculoskeletal disorders	Other non-communicable diseases	Unintentional injuries
65 to 74	1990	227.524	1596.68	585.039	610.283	945.042	978.676	1319.58	1921.97	1249.23	1316.22
	1995	249.851	1586.12	581.149	621.17	938.073	1047.65	1325.12	1941.68	1262.66	1259.09
	2000	273.697	1555.56	545.523	626.059	926.324	1086.92	1320.55	1950.28	1192.88	1225.97
	2005	303.665	1516.52	497.181	634.353	905.113	1195.63	1317.24	1960.31	1213.66	1176.67
	2010	328.681	1459.57	472.121	638.206	897.19	1343.68	1309.81	1966.39	1143.74	1154.04
	2015	343.927	1359.31	452.392	632.316	893.248	1439.93	1278.1	1978.1	1096.25	1159.51
	2019	340.948	1313.79	459.985	637.968	897.66	1504.98	1275.44	1985.97	1070.46	1195.21
75 to 84	1990	152.022	1514.15	472.002	731.051	525.164	678.024	1339.61	1295.66	795.546	1095.04
	1995	158.892	1471.2	471.359	762.048	523.448	727.15	1329.47	1299.6	795.807	1044.38
	2000	181.04	1408.3	432.867	707.829	523.169	741.035	1276.86	1294.24	768.182	946.335
	2005	201.715	1405.32	408.774	745.397	504.658	808.197	1307.25	1296.98	773.575	917.861
	2010	215.262	1384.21	398.415	759.026	496.575	877.153	1303.64	1296.78	715.988	877.126
	2015	223.06	1332.66	394.95	771.43	495.736	934.165	1303.45	1299.74	709.801	883.461
	2019	225.615	1300.47	403.31	780.15	499.949	1008.94	1295.7	1299.74	696.617	908.768
85 to 94	1990	45.4212	528.929	202.928	546.894	169.064	240.764	666.457	456.936	257.944	515.273
	1995	48.3731	522.149	209.112	553.372	166.877	257.717	652.112	456.27	258.821	512.744
	2000	53.0309	507.963	203.601	565.675	165.177	256.12	651.068	457.413	249.802	488.503
	2005	56.3217	514.1	197.882	577.465	161.285	279.118	663.152	454.568	251.756	450.311
	2010	61.4087	508.484	191.412	566.332	160.141	300.061	649.822	458.956	232.716	414.058
	2015	62.9601	496.039	196.227	582.564	159.297	317.588	654.174	455.053	233.219	414.521
	2019	62.5959	479.342	203.197	590.663	160.5	338.387	648.663	453.801	227.656	423.855
95 plus	1990	2.86664	43.7234	20.2362	86.6106	13.2439	20.1505	71.7351	34.5171	21.9289	53.6398
	1995	2.835	43.8703	21.0285	86.5455	13.0674	22.1213	70.0276	34.4833	21.9836	54.4986
	2000	3.01942	42.7332	22.0054	87.1075	12.8599	22.1499	69.4135	34.5484	21.115	52.6555
	2005	3.56345	43.4844	22.3752	88.3928	12.9436	23.5919	69.653	34.4098	20.8631	51.3479
	2010	3.47784	39.8595	23.348	89.5439	12.8576	24.4925	69.4599	34.5599	19.2535	47.8492
	2015	3.69179	40.2479	23.4504	90.4926	12.5778	26.551	69.2913	34.7498	19.8679	45.9152
	2019	3.61548	38.7642	24.1449	90.8519	12.9096	28.2517	68.4657	34.666	19.4683	46.7689

## Sheet: 3. DALY 1990&2019 West Eurp
DALYs 1990				DALYs 2019						DALYs 1990				DALYs 2019
Females				Females						Males				Males
Western Europe				Western Europe						Western Europe				Western Europe
Cause	Age	Value		Cause	Age	Value		Percentage Change 1990-2019		Cause	Age	Value		Cause	Age	Value		Percentage Change 1990-2019
All causes	65 to 74	58953.4		All causes	65 to 74	44153.8		-25.1039		All causes	65 to 74	93109.8		All causes	65 to 74	59895.4		-35.6723
All causes	75 to 84	100418		All causes	75 to 84	71363.8		-28.9334		All causes	75 to 84	142146		All causes	75 to 84	93143.6		-34.4735
All causes	85 to 94	157562		All causes	85 to 94	125426		-20.3958		All causes	85 to 94	192746		All causes	85 to 94	146864		-23.8044
All causes	95 plus	218397		All causes	95 plus	193669		-11.3224		All causes	95 plus	237667		All causes	95 plus	201010		-15.4237
Communicable, maternal, neonatal, and nutritional diseases	65 to 74	1299.63		Communicable, maternal, neonatal, and nutritional diseases	65 to 74	977.497		-24.7865		Communicable, maternal, neonatal, and nutritional diseases	65 to 74	2082.86		Communicable, maternal, neonatal, and nutritional diseases	65 to 74	1390.14		-33.2581
Communicable, maternal, neonatal, and nutritional diseases	75 to 84	3297.7		Communicable, maternal, neonatal, and nutritional diseases	75 to 84	2215.06		-32.8301		Communicable, maternal, neonatal, and nutritional diseases	75 to 84	5057.93		Communicable, maternal, neonatal, and nutritional diseases	75 to 84	3085.98		-38.9873
Communicable, maternal, neonatal, and nutritional diseases	85 to 94	8600.29		Communicable, maternal, neonatal, and nutritional diseases	85 to 94	5958.22		-30.7207		Communicable, maternal, neonatal, and nutritional diseases	85 to 94	11570.5		Communicable, maternal, neonatal, and nutritional diseases	85 to 94	7887.1		-31.8346
Communicable, maternal, neonatal, and nutritional diseases	95 plus	14166.7		Communicable, maternal, neonatal, and nutritional diseases	95 plus	12610.7		-10.9838		Communicable, maternal, neonatal, and nutritional diseases	95 plus	17513.6		Communicable, maternal, neonatal, and nutritional diseases	95 plus	15677.4		-10.4844
HIV/AIDS and sexually transmitted infections	65 to 74	22.88		HIV/AIDS and sexually transmitted infections	65 to 74	19.6114		-14.2859		HIV/AIDS and sexually transmitted infections	65 to 74	43.98		HIV/AIDS and sexually transmitted infections	65 to 74	41.66		-5.27513
HIV/AIDS and sexually transmitted infections	75 to 84	14.27		HIV/AIDS and sexually transmitted infections	75 to 84	11.9713		-16.1084		HIV/AIDS and sexually transmitted infections	75 to 84	14.63		HIV/AIDS and sexually transmitted infections	75 to 84	14.86		1.57211
HIV/AIDS and sexually transmitted infections	85 to 94	14.34		HIV/AIDS and sexually transmitted infections	85 to 94	11.38		-20.6416		HIV/AIDS and sexually transmitted infections	85 to 94	10.69		HIV/AIDS and sexually transmitted infections	85 to 94	8.15		-23.7605
HIV/AIDS and sexually transmitted infections	95 plus	16.34		HIV/AIDS and sexually transmitted infections	95 plus	13.4053		-17.9602		HIV/AIDS and sexually transmitted infections	95 plus	14.31		HIV/AIDS and sexually transmitted infections	95 plus	9.98		-30.2586
Respiratory infections and tuberculosis	65 to 74	814.81		Respiratory infections and tuberculosis	65 to 74	477.195		-41.4349		Respiratory infections and tuberculosis	65 to 74	1594.82		Respiratory infections and tuberculosis	65 to 74	856.55		-46.2917
Respiratory infections and tuberculosis	75 to 84	2683.46		Respiratory infections and tuberculosis	75 to 84	1490.38		-44.4606		Respiratory infections and tuberculosis	75 to 84	4469.12		Respiratory infections and tuberculosis	75 to 84	2335.28		-47.7463
Respiratory infections and tuberculosis	85 to 94	7389.99		Respiratory infections and tuberculosis	85 to 94	4639.97		-37.2128		Respiratory infections and tuberculosis	85 to 94	10442.1		Respiratory infections and tuberculosis	85 to 94	6584.63		-36.9414
Respiratory infections and tuberculosis	95 plus	12211		Respiratory infections and tuberculosis	95 plus	9993.87		-18.157		Respiratory infections and tuberculosis	95 plus	15866.1		Respiratory infections and tuberculosis	95 plus	13276.4		-16.3221
Enteric infections	65 to 74	88.52		Enteric infections	65 to 74	137.707		55.5657		Enteric infections	65 to 74	98.52		Enteric infections	65 to 74	156.58		58.9322
Enteric infections	75 to 84	184.8		Enteric infections	75 to 84	358.849		94.1823		Enteric infections	75 to 84	191.98		Enteric infections	75 to 84	380.84		98.3748
Enteric infections	85 to 94	359.57		Enteric infections	85 to 94	710.3		97.5415		Enteric infections	85 to 94	350.64		Enteric infections	85 to 94	715.57		104.075
Enteric infections	95 plus	562.8		Enteric infections	95 plus	1159.2		105.97		Enteric infections	95 plus	538.39		Enteric infections	95 plus	1129.17		109.731
Neglected tropical diseases and malaria	65 to 74	15.54		Neglected tropical diseases and malaria	65 to 74	13.9243		-10.3973		Neglected tropical diseases and malaria	65 to 74	16.65		Neglected tropical diseases and malaria	65 to 74	11.28		-32.2523
Neglected tropical diseases and malaria	75 to 84	17.35		Neglected tropical diseases and malaria	75 to 84	17.7592		2.35875		Neglected tropical diseases and malaria	75 to 84	17.04		Neglected tropical diseases and malaria	75 to 84	14.43		-15.3169
Neglected tropical diseases and malaria	85 to 94	124.99		Neglected tropical diseases and malaria	85 to 94	21.18		-83.0546		Neglected tropical diseases and malaria	85 to 94	167.78		Neglected tropical diseases and malaria	85 to 94	18.06		-89.2359
Neglected tropical diseases and malaria	95 plus	101.24		Neglected tropical diseases and malaria	95 plus	22.9753		-77.3061		Neglected tropical diseases and malaria	95 plus	149.51		Neglected tropical diseases and malaria	95 plus	26		-82.6099
Other infectious diseases	65 to 74	94.5		Other infectious diseases	65 to 74	75.1113		-20.5172		Other infectious diseases	65 to 74	121.16		Other infectious diseases	65 to 74	93.09		-23.1677
Other infectious diseases	75 to 84	117.96		Other infectious diseases	75 to 84	90.641		-23.1595		Other infectious diseases	75 to 84	137.62		Other infectious diseases	75 to 84	111.16		-19.2269
Other infectious diseases	85 to 94	159.49		Other infectious diseases	85 to 94	116.35		-27.0487		Other infectious diseases	85 to 94	174.28		Other infectious diseases	85 to 94	137.53		-21.0868
Other infectious diseases	95 plus	260.69		Other infectious diseases	95 plus	204.703		-21.4764		Other infectious diseases	95 plus	233.98		Other infectious diseases	95 plus	197.06		-15.7791
Maternal and neonatal disorders	65 to 74	71.28		Maternal and neonatal disorders	65 to 74	88.4628		24.106		Maternal and neonatal disorders	65 to 74	35.96		Maternal and neonatal disorders	65 to 74	58.88		63.7375
Maternal and neonatal disorders	75 to 84	22.66		Maternal and neonatal disorders	75 to 84	35.9786		58.7758		Maternal and neonatal disorders	75 to 84	9.3		Maternal and neonatal disorders	75 to 84	16.54		77.8495
Maternal and neonatal disorders	85 to 94	5.04		Maternal and neonatal disorders	85 to 94	7.01		39.0873		Maternal and neonatal disorders	85 to 94	4.05		Maternal and neonatal disorders	85 to 94	4.65		14.8148
Maternal and neonatal disorders	95 plus	4.2		Maternal and neonatal disorders	95 plus	4.29692		2.30759		Maternal and neonatal disorders	95 plus	4.02		Maternal and neonatal disorders	95 plus	4.02		0
Nutritional deficiencies	65 to 74	192.1		Nutritional deficiencies	65 to 74	165.487		-13.854		Nutritional deficiencies	65 to 74	171.76		Nutritional deficiencies	65 to 74	172.11		0.203773
Nutritional deficiencies	75 to 84	257.2		Nutritional deficiencies	75 to 84	209.485		-18.5518		Nutritional deficiencies	75 to 84	218.24		Nutritional deficiencies	75 to 84	212.87		-2.46059
Nutritional deficiencies	85 to 94	546.89		Nutritional deficiencies	85 to 94	452.02		-17.3472		Nutritional deficiencies	85 to 94	421		Nutritional deficiencies	85 to 94	418.49		-0.5962
Nutritional deficiencies	95 plus	1010.42		Nutritional deficiencies	95 plus	1212.24		19.974		Nutritional deficiencies	95 plus	707.31		Nutritional deficiencies	95 plus	1034.73		46.2909
Non-communicable diseases	65 to 74	54882.6		Non-communicable diseases	65 to 74	40877.7		-25.5179		Non-communicable diseases	65 to 74	86467		Non-communicable diseases	65 to 74	55074		-36.3063
Non-communicable diseases	75 to 84	92291.3		Non-communicable diseases	75 to 84	65170.8		-29.3858		Non-communicable diseases	75 to 84	131170		Non-communicable diseases	75 to 84	85381.4		-34.9079
Non-communicable diseases	85 to 94	139849		Non-communicable diseases	85 to 94	111497		-20.2735		Non-communicable diseases	85 to 94	172440		Non-communicable diseases	85 to 94	131178		-23.9282
Non-communicable diseases	95 plus	190900		Non-communicable diseases	95 plus	167948		-12.0229		Non-communicable diseases	95 plus	209584		Non-communicable diseases	95 plus	173494		-17.2199
Neoplasms	65 to 74	13344.6		Neoplasms	65 to 74	11515.1		-13.7093		Neoplasms	65 to 74	26969.9		Neoplasms	65 to 74	19549.3		-27.5144
Neoplasms	75 to 84	15291.2		Neoplasms	75 to 84	14108.7		-7.73324		Neoplasms	75 to 84	31857		Neoplasms	75 to 84	25211.4		-20.8608
Neoplasms	85 to 94	15174		Neoplasms	85 to 94	15343.8		1.11915		Neoplasms	85 to 94	30464.7		Neoplasms	85 to 94	28488		-6.48866
Neoplasms	95 plus	13279.7		Neoplasms	95 plus	14939.7		12.5		Neoplasms	95 plus	23313.4		Neoplasms	95 plus	25500.2		9.37997
Cardiovascular diseases	65 to 74	16519.9		Cardiovascular diseases	65 to 74	5890.81		-64.3412		Cardiovascular diseases	65 to 74	31711.4		Cardiovascular diseases	65 to 74	11819.7		-62.7274
Cardiovascular diseases	75 to 84	42091.4		Cardiovascular diseases	75 to 84	17421.2		-58.611		Cardiovascular diseases	75 to 84	57610.8		Cardiovascular diseases	75 to 84	24357.5		-57.7206
Cardiovascular diseases	85 to 94	72882.2		Cardiovascular diseases	85 to 94	42635.1		-41.5013		Cardiovascular diseases	85 to 94	82952.9		Cardiovascular diseases	85 to 94	46640.9		-43.7743
Cardiovascular diseases	95 plus	104452		Cardiovascular diseases	95 plus	75672.8		-27.5523		Cardiovascular diseases	95 plus	108189		Cardiovascular diseases	95 plus	70640.4		-34.7065
Chronic respiratory diseases	65 to 74	2845.22		Chronic respiratory diseases	65 to 74	2308.75		-18.8552		Chronic respiratory diseases	65 to 74	6496.13		Chronic respiratory diseases	65 to 74	3547.62		-45.3887
Chronic respiratory diseases	75 to 84	4371.78		Chronic respiratory diseases	75 to 84	4110.24		-5.98246		Chronic respiratory diseases	75 to 84	11774.8		Chronic respiratory diseases	75 to 84	6986.56		-40.6649
Chronic respiratory diseases	85 to 94	6727.78		Chronic respiratory diseases	85 to 94	7020.13		4.34542		Chronic respiratory diseases	85 to 94	15865.7		Chronic respiratory diseases	85 to 94	11840.9		-25.3684
Chronic respiratory diseases	95 plus	9002.15		Chronic respiratory diseases	95 plus	10433		15.8942		Chronic respiratory diseases	95 plus	18342.9		Chronic respiratory diseases	95 plus	15929.8		-13.1558
Digestive diseases	65 to 74	2237.82		Digestive diseases	65 to 74	1555.25		-30.5016		Digestive diseases	65 to 74	3958.21		Digestive diseases	65 to 74	2450.04		-38.1023
Digestive diseases	75 to 84	3461.84		Digestive diseases	75 to 84	2576.44		-25.5758		Digestive diseases	75 to 84	4895.53		Digestive diseases	75 to 84	3164.69		-35.3555
Digestive diseases	85 to 94	5203.89		Digestive diseases	85 to 94	4465.5		-14.1892		Digestive diseases	85 to 94	6190.26		Digestive diseases	85 to 94	4787.4		-22.6624
Digestive diseases	95 plus	6521.15		Digestive diseases	95 plus	6536.95		0.242332		Digestive diseases	95 plus	7084.24		Digestive diseases	95 plus	6358.77		-10.2406
Neurological disorders	65 to 74	2295.88		Neurological disorders	65 to 74	2478.16		7.9394		Neurological disorders	65 to 74	2131.82		Neurological disorders	65 to 74	2319.31		8.79483
Neurological disorders	75 to 84	5885.81		Neurological disorders	75 to 84	6383.18		8.45034		Neurological disorders	75 to 84	5776.98		Neurological disorders	75 to 84	6352.56		9.96334
Neurological disorders	85 to 94	16636.3		Neurological disorders	85 to 94	16720.5		0.506122		Neurological disorders	85 to 94	14391.1		Neurological disorders	85 to 94	14797.4		2.82292
Neurological disorders	95 plus	31029.7		Neurological disorders	95 plus	29237.2		-5.7767		Neurological disorders	95 plus	25907.4		Neurological disorders	95 plus	24369.2		-5.93729
Mental disorders	65 to 74	2523.67		Mental disorders	65 to 74	2498.79		-0.985678		Mental disorders	65 to 74	1872.41		Mental disorders	65 to 74	1854.1		-0.977884
Mental disorders	75 to 84	2165.73		Mental disorders	75 to 84	2146.69		-0.879229		Mental disorders	75 to 84	1619.41		Mental disorders	75 to 84	1596		-1.44559
Mental disorders	85 to 94	1930.91		Mental disorders	85 to 94	1909.15		-1.12693		Mental disorders	85 to 94	1413.39		Mental disorders	85 to 94	1397.21		-1.14477
Mental disorders	95 plus	1766.24		Mental disorders	95 plus	1727.66		-2.18449		Mental disorders	95 plus	1243.03		Mental disorders	95 plus	1250.46		0.597733
Substance use disorders	65 to 74	147.47		Substance use disorders	65 to 74	206.913		40.3086		Substance use disorders	65 to 74	484.02		Substance use disorders	65 to 74	586		21.0694
Substance use disorders	75 to 84	108.33		Substance use disorders	75 to 84	150.043		38.5057		Substance use disorders	75 to 84	296.72		Substance use disorders	75 to 84	352.73		18.8764
Substance use disorders	85 to 94	123.24		Substance use disorders	85 to 94	186.95		51.6959		Substance use disorders	85 to 94	232.42		Substance use disorders	85 to 94	294.81		26.8436
Substance use disorders	95 plus	184.71		Substance use disorders	95 plus	283.713		53.5991		Substance use disorders	95 plus	273.69		Substance use disorders	95 plus	375.49		37.1954
Diabetes and kidney diseases	65 to 74	3201.21		Diabetes and kidney diseases	65 to 74	2801.51		-12.4859		Diabetes and kidney diseases	65 to 74	3497.5		Diabetes and kidney diseases	65 to 74	3687.67		5.43731
Diabetes and kidney diseases	75 to 84	5474.59		Diabetes and kidney diseases	75 to 84	5019.61		-8.31077		Diabetes and kidney diseases	75 to 84	5728.07		Diabetes and kidney diseases	75 to 84	6004.62		4.82798
Diabetes and kidney diseases	85 to 94	6417.09		Diabetes and kidney diseases	85 to 94	8250.85		28.5762		Diabetes and kidney diseases	85 to 94	7431.51		Diabetes and kidney diseases	85 to 94	9550.56		28.5144
Diabetes and kidney diseases	95 plus	8381.96		Diabetes and kidney diseases	95 plus	11864.8		41.5517		Diabetes and kidney diseases	95 plus	9747.5		Diabetes and kidney diseases	95 plus	13290		36.3423
Skin and subcutaneous diseases	65 to 74	841.77		Skin and subcutaneous diseases	65 to 74	846.333		0.542123		Skin and subcutaneous diseases	65 to 74	842.23		Skin and subcutaneous diseases	65 to 74	839.5		-0.324139
Skin and subcutaneous diseases	75 to 84	982.01		Skin and subcutaneous diseases	75 to 84	974.792		-0.735065		Skin and subcutaneous diseases	75 to 84	1008.96		Skin and subcutaneous diseases	75 to 84	999.03		-0.984182
Skin and subcutaneous diseases	85 to 94	1241.3		Skin and subcutaneous diseases	85 to 94	1270.08		2.31854		Skin and subcutaneous diseases	85 to 94	1199.62		Skin and subcutaneous diseases	85 to 94	1223.41		1.98313
Skin and subcutaneous diseases	95 plus	1600.33		Skin and subcutaneous diseases	95 plus	1732.06		8.2313		Skin and subcutaneous diseases	95 plus	1354.89		Skin and subcutaneous diseases	95 plus	1500.43		10.7418
Sense organ diseases	65 to 74	1638.03		Sense organ diseases	65 to 74	1516.25		-7.43461		Sense organ diseases	65 to 74	1893.7		Sense organ diseases	65 to 74	1753.67		-7.39452
Sense organ diseases	75 to 84	3138.94		Sense organ diseases	75 to 84	2886.26		-8.04976		Sense organ diseases	75 to 84	3384.4		Sense organ diseases	75 to 84	3151.75		-6.87419
Sense organ diseases	85 to 94	5020.58		Sense organ diseases	85 to 94	4805.57		-4.28257		Sense organ diseases	85 to 94	5040.52		Sense organ diseases	85 to 94	4835.65		-4.06446
Sense organ diseases	95 plus	6657.19		Sense organ diseases	95 plus	6378.32		-4.18908		Sense organ diseases	95 plus	6642.32		Sense organ diseases	95 plus	6273.74		-5.54896
Musculoskeletal disorders	65 to 74	5970.05		Musculoskeletal disorders	65 to 74	6181.29		3.53838		Musculoskeletal disorders	65 to 74	4184.61		Musculoskeletal disorders	65 to 74	4283.46		2.36223
Musculoskeletal disorders	75 to 84	5970.48		Musculoskeletal disorders	75 to 84	6134.47		2.74665		Musculoskeletal disorders	75 to 84	4315.16		Musculoskeletal disorders	75 to 84	4402		2.01244
Musculoskeletal disorders	85 to 94	5312.71		Musculoskeletal disorders	85 to 94	5289.61		-0.434806		Musculoskeletal disorders	85 to 94	4074.78		Musculoskeletal disorders	85 to 94	3994.43		-1.97189
Musculoskeletal disorders	95 plus	4641.66		Musculoskeletal disorders	95 plus	4627.98		-0.294625		Musculoskeletal disorders	95 plus	3755.19		Musculoskeletal disorders	95 plus	3614.26		-3.75294
Other non-communicable diseases	65 to 74	3316.98		Other non-communicable diseases	65 to 74	3078.53		-7.18873		Other non-communicable diseases	65 to 74	2424.99		Other non-communicable diseases	65 to 74	2383.65		-1.70475
Other non-communicable diseases	75 to 84	3349.15		Other non-communicable diseases	75 to 84	3259.1		-2.6886		Other non-communicable diseases	75 to 84	2902.34		Other non-communicable diseases	75 to 84	2802.55		-3.43826
Other non-communicable diseases	85 to 94	3178.95		Other non-communicable diseases	85 to 94	3599.32		13.2235		Other non-communicable diseases	85 to 94	3182.57		Other non-communicable diseases	85 to 94	3327.32		4.54821
Other non-communicable diseases	95 plus	3383.76		Other non-communicable diseases	95 plus	4514.2		33.4077		Other non-communicable diseases	95 plus	3730.32		Other non-communicable diseases	95 plus	4391.06		17.7127
Injuries	65 to 74	2771.14		Injuries	65 to 74	2298.6		-17.0521		Injuries	65 to 74	4559.96		Injuries	65 to 74	3431.25		-24.7526
Injuries	75 to 84	4829.17		Injuries	75 to 84	3977.94		-17.6268		Injuries	75 to 84	5918.43		Injuries	75 to 84	4676.29		-20.9877
Injuries	85 to 94	32861.6		Injuries	85 to 94	7971.19		-75.7431		Injuries	85 to 94	8736.02		Injuries	85 to 94	7799.07		-10.7251
Injuries	95 plus	13330		Injuries	95 plus	13110.1		-1.64984		Injuries	95 plus	10569.7		Injuries	95 plus	11839		12.0089
Transport injuries	65 to 74	496.3		Transport injuries	65 to 74	236.49		-52.3494		Transport injuries	65 to 74	1012.55		Transport injuries	65 to 74	474.76		-53.1124
Transport injuries	75 to 84	544.45		Transport injuries	75 to 84	275.382		-49.4202		Transport injuries	75 to 84	1068.9		Transport injuries	75 to 84	517.15		-51.6185
Transport injuries	85 to 94	442.14		Transport injuries	85 to 94	265.52		-39.9466		Transport injuries	85 to 94	929.94		Transport injuries	85 to 94	518.7		-44.2222
Transport injuries	95 plus	385.5		Transport injuries	95 plus	251.002		-34.8894		Transport injuries	95 plus	782.99		Transport injuries	95 plus	474.35		-39.4181
Unintentional injuries	65 to 74	1847.52		Unintentional injuries	65 to 74	1829.41		-0.980466		Unintentional injuries	65 to 74	2652.1		Unintentional injuries	65 to 74	2395.67		-9.66894
Unintentional injuries	75 to 84	3929.95		Unintentional injuries	75 to 84	3523.93		-10.3314		Unintentional injuries	75 to 84	3880.94		Unintentional injuries	75 to 84	3618.71		-6.75687
Unintentional injuries	85 to 94	8411.52		Unintentional injuries	85 to 94	7566.88		-10.0415		Unintentional injuries	85 to 94	6867.19		Unintentional injuries	85 to 94	6737.4		-1.89
Unintentional injuries	95 plus	12794		Unintentional injuries	95 plus	12756.9		-0.289783		Unintentional injuries	95 plus	9270.03		Unintentional injuries	95 plus	10939.9		18.0137
Self-harm and interpersonal violence	65 to 74	427.32		Self-harm and interpersonal violence	65 to 74	232.706		-45.5429		Self-harm and interpersonal violence	65 to 74	895.31		Self-harm and interpersonal violence	65 to 74	560.82		-37.3602
Self-harm and interpersonal violence	75 to 84	354.76		Self-harm and interpersonal violence	75 to 84	178.63		-49.6478		Self-harm and interpersonal violence	75 to 84	968.59		Self-harm and interpersonal violence	75 to 84	540.43		-44.2045
Self-harm and interpersonal violence	85 to 94	259.08		Self-harm and interpersonal violence	85 to 94	138.79		-46.4297		Self-harm and interpersonal violence	85 to 94	938.89		Self-harm and interpersonal violence	85 to 94	542.98		-42.1679
Self-harm and interpersonal violence	95 plus	150.51		Self-harm and interpersonal violence	95 plus	102.159		-32.1249		Self-harm and interpersonal violence	95 plus	516.73		Self-harm and interpersonal violence	95 plus	424.79		-17.7927

## Sheet: 3.1 DALY 1990&2019 East Eurp
DALYs 1990				DALYs 2019						DALYs 1990				DALYs 2019
Females				Females						Males				Males
Eastern Europe				Eastern Europe						Eastern Europe				Eastern Europe
Cause	Age	Value		Cause	Age	Value		Percentage Change 1990-2019		Cause	Age	Value		Cause	Age	Value		Percentage Change 1990-2019
All causes	65 to 74	81250		All causes	65 to 74	66025.7		-18.7376		All causes	65 to 74	136098		All causes	65 to 74	115880		-14.8559
All causes	75 to 84	130435		All causes	75 to 84	110173		-15.534		All causes	75 to 84	178361		All causes	75 to 84	148719		-16.6194
All causes	85 to 94	182233		All causes	85 to 94	160512		-11.9193		All causes	85 to 94	215235		All causes	85 to 94	170037		-20.9996
All causes	95 plus	231364		All causes	95 plus	217680		-5.91436		All causes	95 plus	253657		All causes	95 plus	213971		-15.6455
Communicable, maternal, neonatal, and nutritional diseases	65 to 74	1077.53		Communicable, maternal, neonatal, and nutritional diseases	65 to 74	1078.67		0.106051		Communicable, maternal, neonatal, and nutritional diseases	65 to 74	2299.89		Communicable, maternal, neonatal, and nutritional diseases	65 to 74	2347.5		2.0701
Communicable, maternal, neonatal, and nutritional diseases	75 to 84	1431.43		Communicable, maternal, neonatal, and nutritional diseases	75 to 84	1269.56		-11.308		Communicable, maternal, neonatal, and nutritional diseases	75 to 84	2394.19		Communicable, maternal, neonatal, and nutritional diseases	75 to 84	2168.14		-9.44161
Communicable, maternal, neonatal, and nutritional diseases	85 to 94	2702.79		Communicable, maternal, neonatal, and nutritional diseases	85 to 94	2218.07		-17.9341		Communicable, maternal, neonatal, and nutritional diseases	85 to 94	3781.4		Communicable, maternal, neonatal, and nutritional diseases	85 to 94	3059.39		-19.0937
Communicable, maternal, neonatal, and nutritional diseases	95 plus	3605.93		Communicable, maternal, neonatal, and nutritional diseases	95 plus	3305.87		-8.32119		Communicable, maternal, neonatal, and nutritional diseases	95 plus	4986.18		Communicable, maternal, neonatal, and nutritional diseases	95 plus	4556.89		-8.6096
HIV/AIDS and sexually transmitted infections	65 to 74	24.35		HIV/AIDS and sexually transmitted infections	65 to 74	34.1296		40.1624		HIV/AIDS and sexually transmitted infections	65 to 74	26.07		HIV/AIDS and sexually transmitted infections	65 to 74	42.98		64.8638
HIV/AIDS and sexually transmitted infections	75 to 84	14.22		HIV/AIDS and sexually transmitted infections	75 to 84	12.0937		-14.9526		HIV/AIDS and sexually transmitted infections	75 to 84	13.31		HIV/AIDS and sexually transmitted infections	75 to 84	6.58		-50.5635
HIV/AIDS and sexually transmitted infections	85 to 94	9.45098		HIV/AIDS and sexually transmitted infections	85 to 94	9.26		-2.02071		HIV/AIDS and sexually transmitted infections	85 to 94	10.1728		HIV/AIDS and sexually transmitted infections	85 to 94	19.62		92.867
HIV/AIDS and sexually transmitted infections	95 plus	9.77		HIV/AIDS and sexually transmitted infections	95 plus	9.86486		0.970978		HIV/AIDS and sexually transmitted infections	95 plus	18.33		HIV/AIDS and sexually transmitted infections	95 plus	9.57		-47.7905
Respiratory infections and tuberculosis	65 to 74	477.73		Respiratory infections and tuberculosis	65 to 74	470.846		-1.44097		Respiratory infections and tuberculosis	65 to 74	1563.82		Respiratory infections and tuberculosis	65 to 74	1732.49		10.7858
Respiratory infections and tuberculosis	75 to 84	904.24		Respiratory infections and tuberculosis	75 to 84	708.027		-21.6992		Respiratory infections and tuberculosis	75 to 84	1666.94		Respiratory infections and tuberculosis	75 to 84	1555.57		-6.6811
Respiratory infections and tuberculosis	85 to 94	1816.44		Respiratory infections and tuberculosis	85 to 94	1390.92		-23.4261		Respiratory infections and tuberculosis	85 to 94	2675.72		Respiratory infections and tuberculosis	85 to 94	2153.16		-19.5296
Respiratory infections and tuberculosis	95 plus	2887.62		Respiratory infections and tuberculosis	95 plus	2630.93		-8.88924		Respiratory infections and tuberculosis	95 plus	3798.57		Respiratory infections and tuberculosis	95 plus	3615.66		-4.81523
Enteric infections	65 to 74	114.57		Enteric infections	65 to 74	135.647		18.397		Enteric infections	65 to 74	121.42		Enteric infections	65 to 74	114.52		-5.68275
Enteric infections	75 to 84	99.88		Enteric infections	75 to 84	123.13		23.2782		Enteric infections	75 to 84	106.4		Enteric infections	75 to 84	113.14		6.33459
Enteric infections	85 to 94	119.826		Enteric infections	85 to 94	192.01		60.2401		Enteric infections	85 to 94	147.887		Enteric infections	85 to 94	212.02		43.3661
Enteric infections	95 plus	157.96		Enteric infections	95 plus	271.856		72.1046		Enteric infections	95 plus	208.99		Enteric infections	95 plus	335.56		60.5627
Neglected tropical diseases and malaria	65 to 74	116.17		Neglected tropical diseases and malaria	65 to 74	102.377		-11.8732		Neglected tropical diseases and malaria	65 to 74	151.45		Neglected tropical diseases and malaria	65 to 74	121.9		-19.5114
Neglected tropical diseases and malaria	75 to 84	125.85		Neglected tropical diseases and malaria	75 to 84	120.379		-4.34722		Neglected tropical diseases and malaria	75 to 84	168.04		Neglected tropical diseases and malaria	75 to 84	144.71		-13.8836
Neglected tropical diseases and malaria	85 to 94	138.619		Neglected tropical diseases and malaria	85 to 94	129.52		-6.56408		Neglected tropical diseases and malaria	85 to 94	173.003		Neglected tropical diseases and malaria	85 to 94	147.78		-14.5794
Neglected tropical diseases and malaria	95 plus	142.35		Neglected tropical diseases and malaria	95 plus	123.951		-12.9252		Neglected tropical diseases and malaria	95 plus	175.88		Neglected tropical diseases and malaria	95 plus	139.62		-20.6163
Other infectious diseases	65 to 74	81.7		Other infectious diseases	65 to 74	62.5832		-23.3988		Other infectious diseases	65 to 74	121.64		Other infectious diseases	65 to 74	93.98		-22.7392
Other infectious diseases	75 to 84	59.75		Other infectious diseases	75 to 84	54.3523		-9.03374		Other infectious diseases	75 to 84	88.24		Other infectious diseases	75 to 84	77.17		-12.5453
Other infectious diseases	85 to 94	58.6694		Other infectious diseases	85 to 94	62.41		6.37568		Other infectious diseases	85 to 94	92.249		Other infectious diseases	85 to 94	76.08		-17.5276
Other infectious diseases	95 plus	65.31		Other infectious diseases	95 plus	71.4392		9.38477		Other infectious diseases	95 plus	112.09		Other infectious diseases	95 plus	85.86		-23.4008
Maternal and neonatal disorders	65 to 74	62.83		Maternal and neonatal disorders	65 to 74	92.2892		46.8871		Maternal and neonatal disorders	65 to 74	20.26		Maternal and neonatal disorders	65 to 74	32.57		60.7601
Maternal and neonatal disorders	75 to 84	16.27		Maternal and neonatal disorders	75 to 84	27.3345		68.0058		Maternal and neonatal disorders	75 to 84	8.87		Maternal and neonatal disorders	75 to 84	10.34		16.5727
Maternal and neonatal disorders	85 to 94	4.55374		Maternal and neonatal disorders	85 to 94	6.29		38.1284		Maternal and neonatal disorders	85 to 94	3.8442		Maternal and neonatal disorders	85 to 94	4.39		14.1981
Maternal and neonatal disorders	95 plus	4.06		Maternal and neonatal disorders	95 plus	4.57002		12.562		Maternal and neonatal disorders	95 plus	3.71		Maternal and neonatal disorders	95 plus	4.15		11.8598
Nutritional deficiencies	65 to 74	200.19		Nutritional deficiencies	65 to 74	180.801		-9.68554		Nutritional deficiencies	65 to 74	295.23		Nutritional deficiencies	65 to 74	209.07		-29.184
Nutritional deficiencies	75 to 84	211.22		Nutritional deficiencies	75 to 84	224.246		6.16715		Nutritional deficiencies	75 to 84	342.39		Nutritional deficiencies	75 to 84	260.64		-23.8763
Nutritional deficiencies	85 to 94	555.227		Nutritional deficiencies	85 to 94	427.66		-22.9757		Nutritional deficiencies	85 to 94	678.524		Nutritional deficiencies	85 to 94	460.45		-32.1394
Nutritional deficiencies	95 plus	338.84		Nutritional deficiencies	95 plus	193.26		-42.9643		Nutritional deficiencies	95 plus	668.62		Nutritional deficiencies	95 plus	366.46		-45.1916
Non-communicable diseases	65 to 74	75602.3		Non-communicable diseases	65 to 74	61487.4		-18.67		Non-communicable diseases	65 to 74	124129		Non-communicable diseases	65 to 74	105544		-14.9724
Non-communicable diseases	75 to 84	124215		Non-communicable diseases	75 to 84	105192		-15.3146		Non-communicable diseases	75 to 84	167680		Non-communicable diseases	75 to 84	139935		-16.5462
Non-communicable diseases	85 to 94	175039		Non-communicable diseases	85 to 94	154510		-11.7286		Non-communicable diseases	85 to 94	203836		Non-communicable diseases	85 to 94	161072		-20.9796
Non-communicable diseases	95 plus	223531		Non-communicable diseases	95 plus	210404		-5.8727		Non-communicable diseases	95 plus	241139		Non-communicable diseases	95 plus	202989		-15.8207
Neoplasms	65 to 74	12697.6		Neoplasms	65 to 74	10644.9		-16.1665		Neoplasms	65 to 74	29596.4		Neoplasms	65 to 74	23331.1		-21.1691
Neoplasms	75 to 84	10705		Neoplasms	75 to 84	9697.12		-9.4149		Neoplasms	75 to 84	23167.6		Neoplasms	75 to 84	20245.6		-12.6125
Neoplasms	85 to 94	5700.47		Neoplasms	85 to 94	6945.05		21.8329		Neoplasms	85 to 94	12064		Neoplasms	85 to 94	12771.2		5.86182
Neoplasms	95 plus	4680.51		Neoplasms	95 plus	5826.91		24.4931		Neoplasms	95 plus	9132.72		Neoplasms	95 plus	9928.25		8.71077
Cardiovascular diseases	65 to 74	39550.3		Cardiovascular diseases	65 to 74	28505.6		-27.9257		Cardiovascular diseases	65 to 74	63832		Cardiovascular diseases	65 to 74	55998.1		-12.2727
Cardiovascular diseases	75 to 84	82908.6		Cardiovascular diseases	75 to 84	65554.6		-20.9315		Cardiovascular diseases	75 to 84	104503		Cardiovascular diseases	75 to 84	86192.1		-17.5217
Cardiovascular diseases	85 to 94	126608		Cardiovascular diseases	85 to 94	105349		-16.7913		Cardiovascular diseases	85 to 94	141551		Cardiovascular diseases	85 to 94	104213		-26.3779
Cardiovascular diseases	95 plus	159333		Cardiovascular diseases	95 plus	146295		-8.18278		Cardiovascular diseases	95 plus	164064		Cardiovascular diseases	95 plus	132112		-19.4753
Chronic respiratory diseases	65 to 74	2904.89		Chronic respiratory diseases	65 to 74	1063.5		-63.3894		Chronic respiratory diseases	65 to 74	9379.18		Chronic respiratory diseases	65 to 74	3849.87		-58.953
Chronic respiratory diseases	75 to 84	4890.97		Chronic respiratory diseases	75 to 84	1935.65		-60.424		Chronic respiratory diseases	75 to 84	13262.6		Chronic respiratory diseases	75 to 84	5734.31		-56.7633
Chronic respiratory diseases	85 to 94	6768.47		Chronic respiratory diseases	85 to 94	3073.15		-54.5961		Chronic respiratory diseases	85 to 94	13907.7		Chronic respiratory diseases	85 to 94	6000.62		-56.8541
Chronic respiratory diseases	95 plus	8491.72		Chronic respiratory diseases	95 plus	4213.64		-50.3794		Chronic respiratory diseases	95 plus	16119.2		Chronic respiratory diseases	95 plus	6868.32		-57.3905
Digestive diseases	65 to 74	2333.22		Digestive diseases	65 to 74	2470.01		5.86282		Digestive diseases	65 to 74	4020.1		Digestive diseases	65 to 74	4436.03		10.3463
Digestive diseases	75 to 84	2456.15		Digestive diseases	75 to 84	2737.37		11.4497		Digestive diseases	75 to 84	3552.64		Digestive diseases	75 to 84	3550.02		-0.073748
Digestive diseases	85 to 94	2287.47		Digestive diseases	85 to 94	2989.33		30.6828		Digestive diseases	85 to 94	2763.45		Digestive diseases	85 to 94	3040.69		10.0324
Digestive diseases	95 plus	2383.86		Digestive diseases	95 plus	3205.72		34.476		Digestive diseases	95 plus	2620.61		Digestive diseases	95 plus	3285.86		25.3853
Neurological disorders	65 to 74	2122.61		Neurological disorders	65 to 74	2225.7		4.85699		Neurological disorders	65 to 74	1855.04		Neurological disorders	65 to 74	1999.22		7.77234
Neurological disorders	75 to 84	5334.72		Neurological disorders	75 to 84	6216.15		16.5224		Neurological disorders	75 to 84	5374.82		Neurological disorders	75 to 84	6213.19		15.5981
Neurological disorders	85 to 94	14263.4		Neurological disorders	85 to 94	15757.4		10.4739		Neurological disorders	85 to 94	14499.1		Neurological disorders	85 to 94	15698		8.26872
Neurological disorders	95 plus	28149.2		Neurological disorders	95 plus	29320.4		4.16058		Neurological disorders	95 plus	28604		Neurological disorders	95 plus	29350.5		2.60991
Mental disorders	65 to 74	2175.3		Mental disorders	65 to 74	1995.1		-8.28387		Mental disorders	65 to 74	1716.54		Mental disorders	65 to 74	1650		-3.8764
Mental disorders	75 to 84	1964.98		Mental disorders	75 to 84	1826.74		-7.03536		Mental disorders	75 to 84	1572.45		Mental disorders	75 to 84	1542.59		-1.89895
Mental disorders	85 to 94	1756.29		Mental disorders	85 to 94	1644.77		-6.34975		Mental disorders	85 to 94	1499.81		Mental disorders	85 to 94	1430.16		-4.64392
Mental disorders	95 plus	1574.13		Mental disorders	95 plus	1517.15		-3.6199		Mental disorders	95 plus	1452.9		Mental disorders	95 plus	1345.26		-7.40863
Substance use disorders	65 to 74	385.45		Substance use disorders	65 to 74	405.164		5.11451		Substance use disorders	65 to 74	1769.93		Substance use disorders	65 to 74	1807.71		2.13455
Substance use disorders	75 to 84	224.46		Substance use disorders	75 to 84	236.582		5.40034		Substance use disorders	75 to 84	995.9		Substance use disorders	75 to 84	763.01		-23.3849
Substance use disorders	85 to 94	245.3		Substance use disorders	85 to 94	285.15		16.2454		Substance use disorders	85 to 94	651.093		Substance use disorders	85 to 94	439.27		-32.5334
Substance use disorders	95 plus	340.42		Substance use disorders	95 plus	455.523		33.812		Substance use disorders	95 plus	698.03		Substance use disorders	95 plus	588.02		-15.7601
Diabetes and kidney diseases	65 to 74	1970.31		Diabetes and kidney diseases	65 to 74	2623.34		33.1437		Diabetes and kidney diseases	65 to 74	1777.4		Diabetes and kidney diseases	65 to 74	2495.3		40.3905
Diabetes and kidney diseases	75 to 84	1963.93		Diabetes and kidney diseases	75 to 84	3017.3		53.6356		Diabetes and kidney diseases	75 to 84	2186.74		Diabetes and kidney diseases	75 to 84	3040.08		39.0234
Diabetes and kidney diseases	85 to 94	2054.77		Diabetes and kidney diseases	85 to 94	3003.68		46.1808		Diabetes and kidney diseases	85 to 94	2721.64		Diabetes and kidney diseases	85 to 94	3645.31		33.938
Diabetes and kidney diseases	95 plus	2378.16		Diabetes and kidney diseases	95 plus	3315.53		39.4156		Diabetes and kidney diseases	95 plus	3324.42		Diabetes and kidney diseases	95 plus	4414.3		32.7841
Skin and subcutaneous diseases	65 to 74	548.36		Skin and subcutaneous diseases	65 to 74	580.983		5.94913		Skin and subcutaneous diseases	65 to 74	493.43		Skin and subcutaneous diseases	65 to 74	523.15		6.02314
Skin and subcutaneous diseases	75 to 84	548.92		Skin and subcutaneous diseases	75 to 84	587.683		7.06165		Skin and subcutaneous diseases	75 to 84	546.68		Skin and subcutaneous diseases	75 to 84	571.59		4.5566
Skin and subcutaneous diseases	85 to 94	526.08		Skin and subcutaneous diseases	85 to 94	566.18		7.62241		Skin and subcutaneous diseases	85 to 94	565.84		Skin and subcutaneous diseases	85 to 94	593.82		4.94486
Skin and subcutaneous diseases	95 plus	535.1		Skin and subcutaneous diseases	95 plus	601.692		12.4447		Skin and subcutaneous diseases	95 plus	579.13		Skin and subcutaneous diseases	95 plus	624.28		7.79618
Sense organ diseases	65 to 74	3007.41		Sense organ diseases	65 to 74	2885.34		-4.05883		Sense organ diseases	65 to 74	2847.6		Sense organ diseases	65 to 74	2747.51		-3.51489
Sense organ diseases	75 to 84	4910.56		Sense organ diseases	75 to 84	4817.49		-1.89532		Sense organ diseases	75 to 84	4608.94		Sense organ diseases	75 to 84	4541.69		-1.45912
Sense organ diseases	85 to 94	6968.27		Sense organ diseases	85 to 94	6759.3		-2.99888		Sense organ diseases	85 to 94	6406.76		Sense organ diseases	85 to 94	22151.3		245.749
Sense organ diseases	95 plus	8835.28		Sense organ diseases	95 plus	8359.27		-5.38759		Sense organ diseases	95 plus	7772.45		Sense organ diseases	95 plus	7385.7		-4.97591
Musculoskeletal disorders	65 to 74	4825.02		Musculoskeletal disorders	65 to 74	5154.3		6.82435		Musculoskeletal disorders	65 to 74	3863.4		Musculoskeletal disorders	65 to 74	3907.49		1.14122
Musculoskeletal disorders	75 to 84	5452.69		Musculoskeletal disorders	75 to 84	5699.66		4.52924		Musculoskeletal disorders	75 to 84	4121.04		Musculoskeletal disorders	75 to 84	4123.63		0.0628482
Musculoskeletal disorders	85 to 94	5331.53		Musculoskeletal disorders	85 to 94	5465.6		2.51466		Musculoskeletal disorders	85 to 94	3803.63		Musculoskeletal disorders	85 to 94	3816.03		0.326004
Musculoskeletal disorders	95 plus	4402.16		Musculoskeletal disorders	95 plus	4566.52		3.73359		Musculoskeletal disorders	95 plus	3428.95		Musculoskeletal disorders	95 plus	3574.23		4.23687
Other non-communicable diseases	65 to 74	3081.76		Other non-communicable diseases	65 to 74	2933.46		-4.81213		Other non-communicable diseases	65 to 74	2978.19		Other non-communicable diseases	65 to 74	2798.57		-6.03118
Other non-communicable diseases	75 to 84	2853.77		Other non-communicable diseases	75 to 84	2865.44		0.408921		Other non-communicable diseases	75 to 84	3787.69		Other non-communicable diseases	75 to 84	3417.36		-9.7772
Other non-communicable diseases	85 to 94	2529.12		Other non-communicable diseases	85 to 94	2671.2		5.61772		Other non-communicable diseases	85 to 94	3401.82		Other non-communicable diseases	85 to 94	3209.39		-5.6568
Other non-communicable diseases	95 plus	2427.32		Other non-communicable diseases	95 plus	2726.1		12.309		Other non-communicable diseases	95 plus	3342.81		Other non-communicable diseases	95 plus	3512.42		5.07387
Injuries	65 to 74	4570.23		Injuries	65 to 74	3459.67		-24.2999		Injuries	65 to 74	9669.28		Injuries	65 to 74	7988.15		-17.3863
Injuries	75 to 84	4789.09		Injuries	75 to 84	3712.11		-22.4881		Injuries	75 to 84	8287.09		Injuries	75 to 84	6615.27		-20.1738
	85 to 94	4491.17			85 to 94	3784.55		-15.7336			85 to 94	7617.67			85 to 94	5905.09		-22.4817
Injuries	95 plus	4227.03		Injuries	95 plus	3970.69		-6.0642		Injuries	95 plus	7530.96		Injuries	95 plus	6424.35		-14.6941
Transport injuries	65 to 74	1557.85		Transport injuries	65 to 74	1040.97		-33.1791		Transport injuries	65 to 74	2405.88		Transport injuries	65 to 74	1485.08		-38.2729
Transport injuries	75 to 84	1607.05		Transport injuries	75 to 84	1049.49		-34.6943		Transport injuries	75 to 84	2149.66		Transport injuries	75 to 84	1293.26		-39.8389
Transport injuries	85 to 94	1301.21		Transport injuries	85 to 94	898.95		-30.9143		Transport injuries	85 to 94	1846.98		Transport injuries	85 to 94	1127.61		-38.9484
Transport injuries	95 plus	1089.32		Transport injuries	95 plus	791.101		-27.3767		Transport injuries	95 plus	1577.62		Transport injuries	95 plus	1062.93		-32.6245
Unintentional injuries	65 to 74	2196.09		Unintentional injuries	65 to 74	1896.46		-13.6438		Unintentional injuries	65 to 74	5124.56		Unintentional injuries	65 to 74	4670.02		-8.86983
Unintentional injuries	75 to 84	2472.99		Unintentional injuries	75 to 84	2211.29		-10.5823		Unintentional injuries	75 to 84	4465.76		Unintentional injuries	75 to 84	4001.84		-10.3884
Unintentional injuries	85 to 94	2627.83		Unintentional injuries	85 to 94	2495.75		-5.02616		Unintentional injuries	85 to 94	4407.17		Unintentional injuries	85 to 94	3805.82		-13.6448
Unintentional injuries	95 plus	2775.06		Unintentional injuries	95 plus	2879.51		3.76393		Unintentional injuries	95 plus	4774.22		Unintentional injuries	95 plus	4494.03		-5.86881
Self-harm and interpersonal violence	65 to 74	816.29		Self-harm and interpersonal violence	65 to 74	522.239		-36.0229		Self-harm and interpersonal violence	65 to 74	2138.85		Self-harm and interpersonal violence	65 to 74	1833.05		-14.2974
Self-harm and interpersonal violence	75 to 84	709.05		Self-harm and interpersonal violence	75 to 84	451.328		-36.3475		Self-harm and interpersonal violence	75 to 84	1671.67		Self-harm and interpersonal violence	75 to 84	1320.17		-21.0269
Self-harm and interpersonal violence	85 to 94	562.134		Self-harm and interpersonal violence	85 to 94	389.85		-30.6483		Self-harm and interpersonal violence	85 to 94	1363.52		Self-harm and interpersonal violence	85 to 94	971.66		-28.7391
Self-harm and interpersonal violence	95 plus	362.65		Self-harm and interpersonal violence	95 plus	300.083		-17.2528		Self-harm and interpersonal violence	95 plus	1179.13		Self-harm and interpersonal violence	95 plus	867.38		-26.439

## Sheet: 3.2 DALY 1990&2019 Cent Eurp
DALYs 1990				DALYs 2019						DALYs 1990				DALYs 2019
Females				Females						Males				Males
Central Europe				Central Europe						Central Europe				Central Europe
Cause	Age	Value		Cause	Age	Value		Percentage Change 1990-2019		Cause	Age	Value		Cause	Age	Value		Percentage Change 1990-2019
All causes	65 to 74	79629		All causes	65 to 74	57219.9		-28.1419		All causes	65 to 74	126882		All causes	65 to 74	93305.4		-26.4631
All causes	75 to 84	138215		All causes	75 to 84	97741.4		-29.2831		All causes	75 to 84	179856		All causes	75 to 84	132172		-26.5125
All causes	85 to 94	191612		All causes	85 to 94	153056		-20.1224		All causes	85 to 94	217042		All causes	85 to 94	177624		-18.1611
All causes	95 plus	235711		All causes	95 plus	203320		-13.7418		All causes	95 plus	252394		All causes	95 plus	216550		-14.2015
Communicable, maternal, neonatal, and nutritional diseases	65 to 74	1557.66		Communicable, maternal, neonatal, and nutritional diseases	65 to 74	1120.32		-28.0767		Communicable, maternal, neonatal, and nutritional diseases	65 to 74	2898.07		Communicable, maternal, neonatal, and nutritional diseases	65 to 74	2075.97		-28.3672
Communicable, maternal, neonatal, and nutritional diseases	75 to 84	2917.9		Communicable, maternal, neonatal, and nutritional diseases	75 to 84	1918.87		-34.238		Communicable, maternal, neonatal, and nutritional diseases	75 to 84	4652.17		Communicable, maternal, neonatal, and nutritional diseases	75 to 84	3180.21		-31.6403
Communicable, maternal, neonatal, and nutritional diseases	85 to 94	4310.62		Communicable, maternal, neonatal, and nutritional diseases	85 to 94	3358.23		-22.094		Communicable, maternal, neonatal, and nutritional diseases	85 to 94	6052.56		Communicable, maternal, neonatal, and nutritional diseases	85 to 94	5173.5		-14.5237
Communicable, maternal, neonatal, and nutritional diseases	95 plus	6117.27		Communicable, maternal, neonatal, and nutritional diseases	95 plus	5340.56		-12.697		Communicable, maternal, neonatal, and nutritional diseases	95 plus	8174.63		Communicable, maternal, neonatal, and nutritional diseases	95 plus	7411.65		-9.33351
HIV/AIDS and sexually transmitted infections	65 to 74	12.83		HIV/AIDS and sexually transmitted infections	65 to 74	12.3554		-3.69933		HIV/AIDS and sexually transmitted infections	65 to 74	8.77		HIV/AIDS and sexually transmitted infections	65 to 74	12.16		38.6545
HIV/AIDS and sexually transmitted infections	75 to 84	10.54		HIV/AIDS and sexually transmitted infections	75 to 84	8.76534		-16.8374		HIV/AIDS and sexually transmitted infections	75 to 84	5.19		HIV/AIDS and sexually transmitted infections	75 to 84	4.69		-9.63391
HIV/AIDS and sexually transmitted infections	85 to 94	7.46178		HIV/AIDS and sexually transmitted infections	85 to 94	6.57		-11.9513		HIV/AIDS and sexually transmitted infections	85 to 94	3.42562		HIV/AIDS and sexually transmitted infections	85 to 94	3.51		2.46329
HIV/AIDS and sexually transmitted infections	95 plus	6.48		HIV/AIDS and sexually transmitted infections	95 plus	5.41549		-16.4275		HIV/AIDS and sexually transmitted infections	95 plus	5.31		HIV/AIDS and sexually transmitted infections	95 plus	6.11		15.0659
Respiratory infections and tuberculosis	65 to 74	1129.41		Respiratory infections and tuberculosis	65 to 74	688.05		-39.0788		Respiratory infections and tuberculosis	65 to 74	2454.98		Respiratory infections and tuberculosis	65 to 74	1645.2		-32.9852
Respiratory infections and tuberculosis	75 to 84	2536.83		Respiratory infections and tuberculosis	75 to 84	1474.5		-41.8762		Respiratory infections and tuberculosis	75 to 84	4196.46		Respiratory infections and tuberculosis	75 to 84	2702.38		-35.6033
Respiratory infections and tuberculosis	85 to 94	3836.3		Respiratory infections and tuberculosis	85 to 94	2864.02		-25.3442		Respiratory infections and tuberculosis	85 to 94	5292.25		Respiratory infections and tuberculosis	85 to 94	4569.58		-13.6553
Respiratory infections and tuberculosis	95 plus	5443.19		Respiratory infections and tuberculosis	95 plus	4794.56		-11.9164		Respiratory infections and tuberculosis	95 plus	7130.33		Respiratory infections and tuberculosis	95 plus	6661.27		-6.57838
Enteric infections	65 to 74	119.64		Enteric infections	65 to 74	139.275		16.4118		Enteric infections	65 to 74	96.54		Enteric infections	65 to 74	125.7		30.2051
Enteric infections	75 to 84	111.72		Enteric infections	75 to 84	199.495		78.5674		Enteric infections	75 to 84	105.64		Enteric infections	75 to 84	190.86		80.6702
Enteric infections	85 to 94	115.037		Enteric infections	85 to 94	227.77		97.9964		Enteric infections	85 to 94	121.925		Enteric infections	85 to 94	219.73		80.2181
Enteric infections	95 plus	129.24		Enteric infections	95 plus	214.231		65.7623		Enteric infections	95 plus	175.68		Enteric infections	95 plus	232.49		32.3372
Neglected tropical diseases and malaria	65 to 74	109.17		Neglected tropical diseases and malaria	65 to 74	97.5324		-10.66		Neglected tropical diseases and malaria	65 to 74	115.48		Neglected tropical diseases and malaria	65 to 74	102.11		-11.5778
Neglected tropical diseases and malaria	75 to 84	122.23		Neglected tropical diseases and malaria	75 to 84	118.815		-2.79428		Neglected tropical diseases and malaria	75 to 84	131.47		Neglected tropical diseases and malaria	75 to 84	118.12		-10.1544
Neglected tropical diseases and malaria	85 to 94	187.385		Neglected tropical diseases and malaria	85 to 94	124.21		-33.714		Neglected tropical diseases and malaria	85 to 94	244.177		Neglected tropical diseases and malaria	85 to 94	119.06		-51.2402
Neglected tropical diseases and malaria	95 plus	203.49		Neglected tropical diseases and malaria	95 plus	136.561		-32.8907		Neglected tropical diseases and malaria	95 plus	215.65		Neglected tropical diseases and malaria	95 plus	144.82		-32.8449
Other infectious diseases	65 to 74	79.82		Other infectious diseases	65 to 74	43.6654		-45.2952		Other infectious diseases	65 to 74	115.57		Other infectious diseases	65 to 74	66.9		-42.113
Other infectious diseases	75 to 84	78.58		Other infectious diseases	75 to 84	42.479		-45.9417		Other infectious diseases	75 to 84	98.73		Other infectious diseases	75 to 84	61.42		-37.7899
Other infectious diseases	85 to 94	85.6057		Other infectious diseases	85 to 94	41.03		-52.071		Other infectious diseases	85 to 94	109.997		Other infectious diseases	85 to 94	64.69		-41.1892
Other infectious diseases	95 plus	233.31		Other infectious diseases	95 plus	68.4325		-70.6688		Other infectious diseases	95 plus	303.67		Other infectious diseases	95 plus	122.57		-59.6371
Maternal and neonatal disorders	65 to 74	62.35		Maternal and neonatal disorders	65 to 74	86.9868		39.5137		Maternal and neonatal disorders	65 to 74	23.65		Maternal and neonatal disorders	65 to 74	44.11		86.5116
Maternal and neonatal disorders	75 to 84	14.89		Maternal and neonatal disorders	75 to 84	26.388		77.2196		Maternal and neonatal disorders	75 to 84	7.96		Maternal and neonatal disorders	75 to 84	11.62		45.9799
Maternal and neonatal disorders	85 to 94	3.63375		Maternal and neonatal disorders	85 to 94	4.97		36.7734		Maternal and neonatal disorders	85 to 94	3.3133		Maternal and neonatal disorders	85 to 94	3.75		13.18
Maternal and neonatal disorders	95 plus	3.27		Maternal and neonatal disorders	95 plus	3.57442		9.30936		Maternal and neonatal disorders	95 plus	3.24		Maternal and neonatal disorders	95 plus	3.49		7.71605
Nutritional deficiencies	65 to 74	44.45		Nutritional deficiencies	65 to 74	52.4544		18.0077		Nutritional deficiencies	65 to 74	83.06		Nutritional deficiencies	65 to 74	79.78		-3.94895
Nutritional deficiencies	75 to 84	43.1		Nutritional deficiencies	75 to 84	48.427		12.3597		Nutritional deficiencies	75 to 84	106.71		Nutritional deficiencies	75 to 84	91.12		-14.6097
Nutritional deficiencies	85 to 94	75.1999		Nutritional deficiencies	85 to 94	89.67		19.2421		Nutritional deficiencies	85 to 94	277.465		Nutritional deficiencies	85 to 94	193.18		-30.3767
Nutritional deficiencies	95 plus	98.29		Nutritional deficiencies	95 plus	117.791		19.8401		Nutritional deficiencies	95 plus	340.74		Nutritional deficiencies	95 plus	240.9		-29.3009
Non-communicable diseases	65 to 74	73831		Non-communicable diseases	65 to 74	53104.7		-28.0726		Non-communicable diseases	65 to 74	115482		Non-communicable diseases	65 to 74	84920.1		-26.4648
Non-communicable diseases	75 to 84	128347		Non-communicable diseases	75 to 84	91604.6		-28.6273		Non-communicable diseases	75 to 84	165971		Non-communicable diseases	75 to 84	122262		-26.3353
Non-communicable diseases	85 to 94	176972		Non-communicable diseases	85 to 94	143413		-18.9632		Non-communicable diseases	85 to 94	201054		Non-communicable diseases	85 to 94	164685		-18.0889
Non-communicable diseases	95 plus	217465		Non-communicable diseases	95 plus	189635		-12.7977		Non-communicable diseases	95 plus	233352		Non-communicable diseases	95 plus	200105		-14.2474
Neoplasms	65 to 74	13425		Neoplasms	65 to 74	13483		0.431867		Neoplasms	65 to 74	27185.7		Neoplasms	65 to 74	26668.6		-1.90207
Neoplasms	75 to 84	13763.7		Neoplasms	75 to 84	13652.4		-0.80924		Neoplasms	75 to 84	25090.4		Neoplasms	75 to 84	27054.2		7.82698
Neoplasms	85 to 94	11532.8		Neoplasms	85 to 94	11854.2		2.78652		Neoplasms	85 to 94	18139.6		Neoplasms	85 to 94	21995		21.254
Neoplasms	95 plus	8811.92		Neoplasms	95 plus	9603.83		8.98678		Neoplasms	95 plus	12700.6		Neoplasms	95 plus	15297.9		20.4503
Cardiovascular diseases	65 to 74	35759.1		Cardiovascular diseases	65 to 74	17297.3		-51.6282		Cardiovascular diseases	65 to 74	57545.5		Cardiovascular diseases	65 to 74	31773.3		-44.7857
Cardiovascular diseases	75 to 84	81024.3		Cardiovascular diseases	75 to 84	46617.6		-42.4646		Cardiovascular diseases	75 to 84	99114		Cardiovascular diseases	75 to 84	58862.4		-40.6114
Cardiovascular diseases	85 to 94	120451		Cardiovascular diseases	85 to 94	87092.4		-27.695		Cardiovascular diseases	85 to 94	130676		Cardiovascular diseases	85 to 94	93437.7		-28.4969
Cardiovascular diseases	95 plus	147699		Cardiovascular diseases	95 plus	120070		-18.7066		Cardiovascular diseases	95 plus	153226		Cardiovascular diseases	95 plus	120991		-21.0378
Chronic respiratory diseases	65 to 74	2627.05		Chronic respiratory diseases	65 to 74	1793.21		-31.7404		Chronic respiratory diseases	65 to 74	7467.98		Chronic respiratory diseases	65 to 74	3859.23		-48.323
Chronic respiratory diseases	75 to 84	4623.04		Chronic respiratory diseases	75 to 84	2820.01		-39.001		Chronic respiratory diseases	75 to 84	11936.6		Chronic respiratory diseases	75 to 84	6554.18		-45.0916
Chronic respiratory diseases	85 to 94	6210.24		Chronic respiratory diseases	85 to 94	4163.34		-32.96		Chronic respiratory diseases	85 to 94	13405.5		Chronic respiratory diseases	85 to 94	8348.59		-37.7228
Chronic respiratory diseases	95 plus	6758.69		Chronic respiratory diseases	95 plus	5185.7		-23.2735		Chronic respiratory diseases	95 plus	12844.3		Chronic respiratory diseases	95 plus	8672.44		-32.4805
Digestive diseases	65 to 74	3239.72		Digestive diseases	65 to 74	2333.9		-27.9597		Digestive diseases	65 to 74	5634.63		Digestive diseases	65 to 74	4309.46		-23.5183
Digestive diseases	75 to 84	3822.74		Digestive diseases	75 to 84	2868.17		-24.9708		Digestive diseases	75 to 84	5190.27		Digestive diseases	75 to 84	3863.24		-25.5676
Digestive diseases	85 to 94	3971.18		Digestive diseases	85 to 94	3302.95		-16.827		Digestive diseases	85 to 94	4291.81		Digestive diseases	85 to 94	3695.34		-13.8978
Digestive diseases	95 plus	4266.54		Digestive diseases	95 plus	3646.14		-14.5409		Digestive diseases	95 plus	4342.25		Digestive diseases	95 plus	3499.49		-19.4084
Neurological disorders	65 to 74	2307.83		Neurological disorders	65 to 74	2417.96		4.77197		Neurological disorders	65 to 74	2053.48		Neurological disorders	65 to 74	2212.84		7.76048
Neurological disorders	75 to 84	6526.98		Neurological disorders	75 to 84	6691.77		2.52468		Neurological disorders	75 to 84	6348.18		Neurological disorders	75 to 84	6463.08		1.80997
Neurological disorders	85 to 94	15926.9		Neurological disorders	85 to 94	16440.5		3.22449		Neurological disorders	85 to 94	15351.1		Neurological disorders	85 to 94	16164.4		5.29782
Neurological disorders	95 plus	30192.7		Neurological disorders	95 plus	29984.7		-0.689009		Neurological disorders	95 plus	29924.2		Neurological disorders	95 plus	30053.9		0.43316
Mental disorders	65 to 74	2062.95		Mental disorders	65 to 74	1949.14		-5.51709		Mental disorders	65 to 74	1327.3		Mental disorders	65 to 74	1309.83		-1.31621
Mental disorders	75 to 84	1817.04		Mental disorders	75 to 84	1718.2		-5.43964		Mental disorders	75 to 84	1164.67		Mental disorders	75 to 84	1138.44		-2.25214
Mental disorders	85 to 94	1597.26		Mental disorders	85 to 94	1499.01		-6.1511		Mental disorders	85 to 94	1077.35		Mental disorders	85 to 94	1048.75		-2.65446
Mental disorders	95 plus	1380.75		Mental disorders	95 plus	1336.66		-3.19315		Mental disorders	95 plus	1007.25		Mental disorders	95 plus	1011.24		0.396128
Substance use disorders	65 to 74	229.47		Substance use disorders	65 to 74	242.547		5.69872		Substance use disorders	65 to 74	711.57		Substance use disorders	65 to 74	831.47		16.8501
Substance use disorders	75 to 84	167.44		Substance use disorders	75 to 84	168.731		0.770915		Substance use disorders	75 to 84	379.45		Substance use disorders	75 to 84	421.32		11.0344
Substance use disorders	85 to 94	160.365		Substance use disorders	85 to 94	173.91		8.44609		Substance use disorders	85 to 94	241.505		Substance use disorders	85 to 94	237.56		-1.63348
Substance use disorders	95 plus	217.95		Substance use disorders	95 plus	250.622		14.9904		Substance use disorders	95 plus	212.69		Substance use disorders	95 plus	233.68		9.86882
Diabetes and kidney diseases	65 to 74	4426.74		Diabetes and kidney diseases	65 to 74	4366.77		-1.35471		Diabetes and kidney diseases	65 to 74	4509.55		Diabetes and kidney diseases	65 to 74	5494.15		21.8337
Diabetes and kidney diseases	75 to 84	4982.98		Diabetes and kidney diseases	75 to 84	6056.95		21.5529		Diabetes and kidney diseases	75 to 84	5131.44		Diabetes and kidney diseases	75 to 84	7071.97		37.8165
Diabetes and kidney diseases	85 to 94	4118.42		Diabetes and kidney diseases	85 to 94	6225.73		51.1679		Diabetes and kidney diseases	85 to 94	4935.93		Diabetes and kidney diseases	85 to 94	7403.83		49.9987
Diabetes and kidney diseases	95 plus	4101.26		Diabetes and kidney diseases	95 plus	6022.64		46.8486		Diabetes and kidney diseases	95 plus	5203.39		Diabetes and kidney diseases	95 plus	7344.78		41.1537
Skin and subcutaneous diseases	65 to 74	543.55		Skin and subcutaneous diseases	65 to 74	542.727		-0.151407		Skin and subcutaneous diseases	65 to 74	495.53		Skin and subcutaneous diseases	65 to 74	497.34		0.365265
Skin and subcutaneous diseases	75 to 84	565.23		Skin and subcutaneous diseases	75 to 84	583.156		3.17151		Skin and subcutaneous diseases	75 to 84	562.07		Skin and subcutaneous diseases	75 to 84	571.59		1.69374
Skin and subcutaneous diseases	85 to 94	576.565		Skin and subcutaneous diseases	85 to 94	629.63		9.20359		Skin and subcutaneous diseases	85 to 94	611.468		Skin and subcutaneous diseases	85 to 94	648.17		6.00228
Skin and subcutaneous diseases	95 plus	599.8		Skin and subcutaneous diseases	95 plus	686.475		14.4506		Skin and subcutaneous diseases	95 plus	658.71		Skin and subcutaneous diseases	95 plus	720.05		9.31214
Sense organ diseases	65 to 74	2479.04		Sense organ diseases	65 to 74	2403.51		-3.04664		Sense organ diseases	65 to 74	2411.21		Sense organ diseases	65 to 74	2324.53		-3.59488
Sense organ diseases	75 to 84	4067.32		Sense organ diseases	75 to 84	3942.4		-3.07123		Sense organ diseases	75 to 84	3936.39		Sense organ diseases	75 to 84	3795.6		-3.57663
Sense organ diseases	85 to 94	5723.08		Sense organ diseases	85 to 94	5578.3		-2.52981		Sense organ diseases	85 to 94	5492.5		Sense organ diseases	85 to 94	5321.77		-3.10835
Sense organ diseases	95 plus	7073.59		Sense organ diseases	95 plus	6757.38		-4.47027		Sense organ diseases	95 plus	6742.04		Sense organ diseases	95 plus	6415.25		-4.84705
Musculoskeletal disorders	65 to 74	3669.81		Musculoskeletal disorders	65 to 74	3846.39		4.81161		Musculoskeletal disorders	65 to 74	3651.23		Musculoskeletal disorders	65 to 74	3659.44		0.224856
Musculoskeletal disorders	75 to 84	3954.49		Musculoskeletal disorders	75 to 84	3980.24		0.651225		Musculoskeletal disorders	75 to 84	4010.25		Musculoskeletal disorders	75 to 84	3981.9		-0.706938
Musculoskeletal disorders	85 to 94	3991.63		Musculoskeletal disorders	85 to 94	3980.27		-0.284608		Musculoskeletal disorders	85 to 94	3848.42		Musculoskeletal disorders	85 to 94	3810.19		-0.993305
Musculoskeletal disorders	95 plus	3471.54		Musculoskeletal disorders	95 plus	3490.22		0.53823		Musculoskeletal disorders	95 plus	3393.08		Musculoskeletal disorders	95 plus	3409.2		0.475085
Other non-communicable diseases	65 to 74	3060.73		Other non-communicable diseases	65 to 74	2428.29		-20.6629		Other non-communicable diseases	65 to 74	2488.51		Other non-communicable diseases	65 to 74	1979.89		-20.4387
Other non-communicable diseases	75 to 84	3031.64		Other non-communicable diseases	75 to 84	2505		-17.3715		Other non-communicable diseases	75 to 84	3107.17		Other non-communicable diseases	75 to 84	2483.96		-20.0572
Other non-communicable diseases	85 to 94	2712.45		Other non-communicable diseases	85 to 94	2472.43		-8.84886		Other non-communicable diseases	85 to 94	2981.98		Other non-communicable diseases	85 to 94	2574.02		-13.6809
Other non-communicable diseases	95 plus	2891.07		Other non-communicable diseases	95 plus	2600.41		-10.0537		Other non-communicable diseases	95 plus	3097.25		Other non-communicable diseases	95 plus	2456.8		-20.678
Injuries	65 to 74	4240.38		Injuries	65 to 74	2994.85		-29.3732		Injuries	65 to 74	8502.26		Injuries	65 to 74	6309.34		-25.7922
Injuries	75 to 84	6950.24		Injuries	75 to 84	4217.94		-39.3124		Injuries	75 to 84	9232.94		Injuries	75 to 84	6729.5		-27.1142
Injuries	85 to 94	10329.6		Injuries	85 to 94	6284.65		-39.1586		Injuries	85 to 94	9935.44		Injuries	85 to 94	7765.61		-21.8393
Injuries	95 plus	12128.9		Injuries	95 plus	8345.24		-31.1953		Injuries	95 plus	10867.3		Injuries	95 plus	9033.11		-16.878
Transport injuries	65 to 74	1014.99		Transport injuries	65 to 74	648.215		-36.1358		Transport injuries	65 to 74	2046.72		Transport injuries	65 to 74	1230.19		-39.8946
Transport injuries	75 to 84	1072.81		Transport injuries	75 to 84	677.63		-36.836		Transport injuries	75 to 84	1890.29		Transport injuries	75 to 84	1146.21		-39.3633
Transport injuries	85 to 94	847.959		Transport injuries	85 to 94	582.35		-31.3233		Transport injuries	85 to 94	1534.44		Transport injuries	85 to 94	999.41		-34.8681
Transport injuries	95 plus	697.85		Transport injuries	95 plus	497.675		-28.6845		Transport injuries	95 plus	1344.14		Transport injuries	95 plus	877.55		-34.7129
Unintentional injuries	65 to 74	2661.12		Unintentional injuries	65 to 74	2072.02		-22.1371		Unintentional injuries	65 to 74	5010.3		Unintentional injuries	65 to 74	4126.88		-17.6321
Unintentional injuries	75 to 84	5379.84		Unintentional injuries	75 to 84	3298.04		-38.6963		Unintentional injuries	75 to 84	6050.41		Unintentional injuries	75 to 84	4789.66		-20.8374
Unintentional injuries	85 to 94	9114.87		Unintentional injuries	85 to 94	5512.73		-39.5194		Unintentional injuries	85 to 94	7265.05		Unintentional injuries	85 to 94	6081.38		-16.2927
Unintentional injuries	95 plus	11215.9		Unintentional injuries	95 plus	7721.08		-31.1592		Unintentional injuries	95 plus	8751.13		Unintentional injuries	95 plus	7604.16		-13.1065
Self-harm and interpersonal violence	65 to 74	564.28		Self-harm and interpersonal violence	65 to 74	274.607		-51.3349		Self-harm and interpersonal violence	65 to 74	1445.24		Self-harm and interpersonal violence	65 to 74	952.28		-34.1092
Self-harm and interpersonal violence	75 to 84	497.6		Self-harm and interpersonal violence	75 to 84	242.267		-51.3129		Self-harm and interpersonal violence	75 to 84	1292.24		Self-harm and interpersonal violence	75 to 84	793.63		-38.5849
Self-harm and interpersonal violence	85 to 94	366.747		Self-harm and interpersonal violence	85 to 94	189.57		-48.3104		Self-harm and interpersonal violence	85 to 94	1135.94		Self-harm and interpersonal violence	85 to 94	684.84		-39.7117
Self-harm and interpersonal violence	95 plus	215.18		Self-harm and interpersonal violence	95 plus	126.48		-41.2215		Self-harm and interpersonal violence	95 plus	772.02		Self-harm and interpersonal violence	95 plus	551.39		-28.5783

## Sheet: Figure 2
	Figure 2: Age-adjusted YLL and YLD rates for top-10 Level 2 cause of diseases, by age-group, in both sexes in Western, Eastern, and Central Europe, 1990-2019

## Sheet: Figure 3
	Figure 3: DALY rates per 100,000 by Level 2 cause of diseases, age-group, and sex in Western, Central, and Eastern Europe, (A) 1990 and (B) 2019
